# Supplementary material for: catena-Poly[[diaqua­bis­(3-methyl­pyridine-κN)cobalt(II)]-μ-sulfato-κ2 O:O′]
Source: Acta Crystallogr Sect E Struct Rep Online. 2011 Jul 9;67(Pt 8):m1065–6. doi: 10.1107/S1600536811025815 (PMC3212146; doi:10.1107/S1600536811025815)
Supplement: Supplementary file 1 [file e-67-m1065-sup1.cif]

##############################################################################
#                                                                            #
# This CIF contains the data in a paper accepted for publication in          #
# Acta Crystallographica Section E. It conforms to the requirements of       #
# Notes for Authors for Acta Crystallographica Section E, and has been       #
# peer reviewed under the auspices of the IUCr Commission on Journals.       #
#                                                                            #
# Full details of the Crystallographic Information File format               #
# are given in the paper "The Crystallographic Information File (CIF):       #
# a New Standard Archive File for Crystallography" by S. R. Hall, F. H.      #
# Allen and I. D. Brown [Acta Cryst. (1991), A47, 655-685].                  #
#                                                                            #
# The current version of the core CIF dictionary is obtainable from          #
# ftp://ftp.iucr.org/pub/cif_core.dic.                                       #
#                                                                            #
# Software is freely available for graphical display of the structure(s)     #
# in this CIF. For information consult the CIF software page                 #
# http://www.iucr.org/resources/cif/software.                                #
#                                                                            #
# This file may be used for bona fide research purposes within the           #
# scientific community so long as proper attribution is given to the journal # 
# article from which it was obtained.                                        #
#                                                                            #
##############################################################################
data_I
_audit_creation_method     SHELXL-97
_chemical_name_systematic
;
<i>catena</i>-Poly[[diaquabis(3-methylpyridine-\k<i>N</i>)cobalt(II)]-
\m-sulfato-\k^2^<i>O</i>:<i>O</i>']
;
_chemical_name_common     ?
_chemical_formula_moiety     'C12 H18 Co N2 O6 S'
_chemical_formula_sum     'C12 H18 Co N2 O6 S'
_chemical_formula_iupac     '[Co (S O4) (C6 H7 N)2 (H2 O)2]'
_chemical_formula_weight     377.27
_chemical_melting_point     373
_symmetry_cell_setting     orthorhombic
_symmetry_space_group_name_H-M     'P b c n'
_symmetry_space_group_name_Hall     '-P 2n 2ab'
loop_
    _symmetry_equiv_pos_as_xyz
    'x, y, z'
    '-x+1/2, -y+1/2, z+1/2'
    '-x, y, -z+1/2'
    'x+1/2, -y+1/2, -z'
    '-x, -y, -z'
    'x-1/2, y-1/2, -z-1/2'
    'x, -y, z-1/2'
    '-x-1/2, y-1/2, z'
_cell_length_a     15.132(2)
_cell_length_b     16.687(2)
_cell_length_c     6.4503(9)
_cell_angle_alpha     90.00
_cell_angle_beta     90.00
_cell_angle_gamma     90.00
_cell_volume     1628.7(4)
_cell_formula_units_Z     4
_cell_measurement_reflns_used     5623
_cell_measurement_theta_min     2.44
_cell_measurement_theta_max     30.46
_cell_measurement_temperature     100(2)
_exptl_crystal_description     needle
_exptl_crystal_colour     red
_exptl_crystal_size_max     0.60
_exptl_crystal_size_mid     0.12
_exptl_crystal_size_min     0.12
_exptl_crystal_density_diffrn     1.539
_exptl_crystal_density_meas     ?
_exptl_crystal_density_method     'not measured'
_exptl_crystal_F_000     780
_exptl_absorpt_coefficient_mu     1.210
_exptl_absorpt_correction_type     multi-scan
_exptl_absorpt_process_details     '(SADABS in SAINT-Plus; Bruker, 2003)'
_exptl_absorpt_correction_T_min     0.786
_exptl_absorpt_correction_T_max     0.865
_exptl_special_details
;
;
_diffrn_ambient_temperature     100(2)
_diffrn_radiation_type     MoK\a
_diffrn_radiation_wavelength     0.71073
_diffrn_radiation_source     'fine-focus sealed tube'
_diffrn_radiation_monochromator     graphite
_diffrn_measurement_device_type     'Bruker SMART APEX CCD'
_diffrn_measurement_method     '\w scans'
_diffrn_detector_area_resol_mean     ?
_diffrn_reflns_number     15656
_diffrn_reflns_av_R_equivalents     0.0341
_diffrn_reflns_av_sigmaI/netI     0.0199
_diffrn_reflns_theta_min     1.82
_diffrn_reflns_theta_max     28.27
_diffrn_reflns_theta_full     28.27
_diffrn_measured_fraction_theta_max     0.999
_diffrn_measured_fraction_theta_full     0.999
_diffrn_reflns_limit_h_min     -20
_diffrn_reflns_limit_h_max     19
_diffrn_reflns_limit_k_min     -22
_diffrn_reflns_limit_k_max     22
_diffrn_reflns_limit_l_min     -8
_diffrn_reflns_limit_l_max     8
_diffrn_standards_number     0
_diffrn_standards_interval_count     ?
_diffrn_standards_interval_time     ?
_diffrn_standards_decay_%     ?
_refine_special_details
;
Refinement of <i>F</i>^2^ against ALL reflections. The weighted <i>R</i>-factor
<i>wR</i> and goodness of fit <i>S</i> are based on <i>F</i>^2^, conventional
<i>R</i>-factors <i>R</i> are based on <i>F</i>, with <i>F</i> set to zero for
negative <i>F</i>^2^. The threshold expression of <i>F</i>^2^ >
\s(<i>F</i>^2^) is used only for calculating <i>R</i>-factors(gt) <i>etc</i>.
and is not relevant to the choice of reflections for refinement.
<i>R</i>-factors based on <i>F</i>^2^ are statistically about twice as large
as those based on <i>F</i>, and <i>R</i>- factors based on ALL data will be
even larger.
;
_reflns_number_total     2028
_reflns_number_gt     1892
_reflns_threshold_expression     I>2\s(I)
_refine_ls_structure_factor_coef     Fsqd
_refine_ls_matrix_type     full
_refine_ls_R_factor_all     0.0291
_refine_ls_R_factor_gt     0.0269
_refine_ls_wR_factor_gt     0.0730
_refine_ls_wR_factor_ref     0.0749
_refine_ls_goodness_of_fit_ref     1.081
_refine_ls_restrained_S_all     1.081
_refine_ls_number_reflns     2028
_refine_ls_number_parameters     108
_refine_ls_number_restraints     2
_refine_ls_hydrogen_treatment     mixed
_refine_ls_weighting_scheme     calc
_refine_ls_weighting_details
         'calc w=1/[\s^2^(Fo^2^)+(0.0404P)^2^+0.7529P] where P=(Fo^2^+2Fc^2^)/3'
_atom_sites_solution_hydrogens     geom
_atom_sites_solution_primary     direct
_atom_sites_solution_secondary     difmap
_refine_ls_shift/su_max     0.001
_refine_ls_shift/su_mean     0.000
_refine_diff_density_max     0.570
_refine_diff_density_min     -0.318
_refine_ls_extinction_method     none
_refine_ls_extinction_coef     ?
loop_
    _atom_type_symbol
    _atom_type_description
    _atom_type_scat_dispersion_real
    _atom_type_scat_dispersion_imag
    _atom_type_scat_source
    'C' 'C' 0.0033 0.0016
                         'International Tables Vol C Tables 4.2.6.8 and 6.1.1.4'
    'H' 'H' 0.0000 0.0000
                         'International Tables Vol C Tables 4.2.6.8 and 6.1.1.4'
    'N' 'N' 0.0061 0.0033
                         'International Tables Vol C Tables 4.2.6.8 and 6.1.1.4'
    'O' 'O' 0.0106 0.0060
                         'International Tables Vol C Tables 4.2.6.8 and 6.1.1.4'
    'S' 'S' 0.1246 0.1234
                         'International Tables Vol C Tables 4.2.6.8 and 6.1.1.4'
    'Co' 'Co' 0.3494 0.9721
                         'International Tables Vol C Tables 4.2.6.8 and 6.1.1.4'
_computing_data_collection     'SMART (Bruker, 2002)'
_computing_cell_refinement     'SAINT-Plus (Bruker, 2003)'
_computing_data_reduction     'SAINT-Plus (Bruker, 2003)'
_computing_structure_solution     'SHELXTL (Sheldrick, 2008)'
_computing_structure_refinement     'SHELXTL (Sheldrick, 2008)'
_computing_molecular_graphics     'Mercury (Macrae <i>et al.</i>, 2008)'
_computing_publication_material     'publCIF (Westrip, 2010)'
loop_
    _atom_site_type_symbol
    _atom_site_label
    _atom_site_fract_x
    _atom_site_fract_y
    _atom_site_fract_z
    _atom_site_U_iso_or_equiv
    _atom_site_adp_type
    _atom_site_calc_flag
    _atom_site_refinement_flags
    _atom_site_occupancy
    _atom_site_symmetry_multiplicity
    _atom_site_disorder_assembly
    _atom_site_disorder_group
    C C1 0.59471(10) 0.18494(8) 0.0429(2) 0.0210(3) Uani d . 1 1 . .
    H H1 0.5466 0.1895 -0.0509 0.025 Uiso calc R 1 1 . .
    C C2 0.65854(10) 0.12686(8) 0.0035(2) 0.0236(3) Uani d . 1 1 . .
    C C3 0.72901(10) 0.12145(9) 0.1412(3) 0.0250(3) Uani d . 1 1 . .
    H H3 0.7745 0.0832 0.1193 0.030 Uiso calc R 1 1 . .
    C C4 0.73227(10) 0.17218(9) 0.3100(3) 0.0268(3) Uani d . 1 1 . .
    H H4 0.7800 0.1691 0.4054 0.032 Uiso calc R 1 1 . .
    C C5 0.66527(9) 0.22760(9) 0.3387(2) 0.0224(3) Uani d . 1 1 . .
    H H5 0.6675 0.2617 0.4564 0.027 Uiso calc R 1 1 . .
    C C6 0.65160(13) 0.07315(11) -0.1835(3) 0.0384(4) Uani d . 1 1 . .
    H H6A 0.6325 0.0196 -0.1399 0.058 Uiso calc R 1 1 . .
    H H6B 0.7094 0.0694 -0.2513 0.058 Uiso calc R 1 1 . .
    H H6C 0.6084 0.0955 -0.2808 0.058 Uiso calc R 1 1 . .
    Co Co1 0.5000 0.325574(15) 0.2500 0.01344(10) Uani d S 1 2 . .
    N N1 0.59730(8) 0.23485(7) 0.20607(18) 0.0175(2) Uani d . 1 1 . .
    O O1 0.59964(7) 0.41307(6) 0.21413(16) 0.0177(2) Uani d D 1 1 . .
    H H1A 0.5893(14) 0.4584(10) 0.263(3) 0.027 Uiso d D 1 1 . .
    H H1B 0.6013(12) 0.4199(11) 0.088(2) 0.027 Uiso d D 1 1 . .
    O O2 0.52369(7) 0.32565(5) 0.57274(15) 0.0183(2) Uani d . 1 1 . .
    O O3 0.42370(6) 0.42849(6) 0.69346(15) 0.0181(2) Uani d . 1 1 . .
    S S1 0.5000 0.37749(3) 0.7500 0.01309(12) Uani d S 1 2 . .
loop_
    _atom_site_aniso_label
    _atom_site_aniso_U_11
    _atom_site_aniso_U_22
    _atom_site_aniso_U_33
    _atom_site_aniso_U_12
    _atom_site_aniso_U_13
    _atom_site_aniso_U_23
    C1 0.0248(7) 0.0188(6) 0.0192(6) 0.0005(5) -0.0001(5) -0.0020(5)
    C2 0.0287(7) 0.0185(6) 0.0234(7) 0.0004(5) 0.0057(6) -0.0018(5)
    C3 0.0221(7) 0.0199(7) 0.0329(8) 0.0042(5) 0.0066(6) 0.0021(6)
    C4 0.0212(7) 0.0271(8) 0.0320(8) 0.0017(6) -0.0033(6) 0.0009(6)
    C5 0.0222(7) 0.0236(7) 0.0215(7) -0.0002(5) -0.0025(5) -0.0027(5)
    C6 0.0487(10) 0.0320(9) 0.0346(9) 0.0125(8) 0.0008(8) -0.0145(8)
    Co1 0.01657(15) 0.01387(15) 0.00988(14) 0.000 0.00000(8) 0.000
    N1 0.0185(6) 0.0168(5) 0.0173(5) 0.0001(4) 0.0008(4) -0.0007(4)
    O1 0.0224(5) 0.0159(5) 0.0148(5) -0.0010(4) -0.0002(4) -0.0017(4)
    O2 0.0258(5) 0.0187(5) 0.0105(5) 0.0047(4) 0.0004(4) -0.0012(3)
    O3 0.0200(5) 0.0184(5) 0.0159(4) 0.0032(4) -0.0009(4) -0.0012(4)
    S1 0.0168(2) 0.0135(2) 0.0090(2) 0.000 0.00065(14) 0.000
_geom_special_details
;
All e.s.d.'s (except the e.s.d. in the dihedral angle between two l.s. planes)
are estimated using the full covariance matrix. The cell e.s.d.'s are taken
into account individually in the estimation of e.s.d.'s in distances, angles
and torsion angles; correlations between e.s.d.'s in cell parameters are only
used when they are defined by crystal symmetry. An approximate (isotropic)
treatment of cell e.s.d.'s is used for estimating e.s.d.'s involving l.s.
planes.
;
loop_
    _geom_bond_atom_site_label_1
    _geom_bond_atom_site_label_2
    _geom_bond_site_symmetry_2
    _geom_bond_distance
    _geom_bond_publ_flag
    C1 N1 . 1.3427(18) ?
    C1 C2 . 1.392(2) ?
    C1 H1 . 0.9500 ?
    C2 C3 . 1.391(2) ?
    C2 C6 . 1.506(2) ?
    C3 C4 . 1.380(2) ?
    C3 H3 . 0.9500 ?
    C4 C5 . 1.385(2) ?
    C4 H4 . 0.9500 ?
    C5 N1 . 1.3431(19) ?
    C5 H5 . 0.9500 ?
    C6 H6A . 0.9800 ?
    C6 H6B . 0.9800 ?
    C6 H6C . 0.9800 ?
    Co1 O1 . 2.1115(10) ?
    Co1 O1 3_655 2.1115(10) ?
    Co1 O2 3_655 2.1124(10) ?
    Co1 O2 . 2.1124(10) ?
    Co1 N1 . 2.1308(12) ?
    Co1 N1 3_655 2.1308(12) ?
    O1 H1A . 0.835(15) ?
    O1 H1B . 0.820(15) ?
    O2 S1 . 1.4779(10) ?
    O3 S1 . 1.4799(10) ?
    S1 O2 3_656 1.4779(10) ?
    S1 O3 3_656 1.4799(10) ?
loop_
    _geom_angle_atom_site_label_1
    _geom_angle_atom_site_label_2
    _geom_angle_atom_site_label_3
    _geom_angle_site_symmetry_1
    _geom_angle_site_symmetry_3
    _geom_angle
    _geom_angle_publ_flag
    N1 C1 C2 . . 123.71(14) ?
    N1 C1 H1 . . 118.1 ?
    C2 C1 H1 . . 118.1 ?
    C3 C2 C1 . . 117.41(13) ?
    C3 C2 C6 . . 121.76(14) ?
    C1 C2 C6 . . 120.82(14) ?
    C4 C3 C2 . . 119.45(13) ?
    C4 C3 H3 . . 120.3 ?
    C2 C3 H3 . . 120.3 ?
    C3 C4 C5 . . 119.27(15) ?
    C3 C4 H4 . . 120.4 ?
    C5 C4 H4 . . 120.4 ?
    N1 C5 C4 . . 122.40(14) ?
    N1 C5 H5 . . 118.8 ?
    C4 C5 H5 . . 118.8 ?
    C2 C6 H6A . . 109.5 ?
    C2 C6 H6B . . 109.5 ?
    H6A C6 H6B . . 109.5 ?
    C2 C6 H6C . . 109.5 ?
    H6A C6 H6C . . 109.5 ?
    H6B C6 H6C . . 109.5 ?
    O1 Co1 O1 . 3_655 92.51(6) ?
    O1 Co1 O2 . 3_655 90.73(4) ?
    O1 Co1 O2 3_655 3_655 89.22(4) ?
    O1 Co1 O2 . . 89.22(4) ?
    O1 Co1 O2 3_655 . 90.73(4) ?
    O2 Co1 O2 3_655 . 179.93(5) ?
    O1 Co1 N1 . . 89.05(5) ?
    O1 Co1 N1 3_655 . 177.82(4) ?
    O2 Co1 N1 3_655 . 89.23(4) ?
    O2 Co1 N1 . . 90.82(4) ?
    O1 Co1 N1 . 3_655 177.82(4) ?
    O1 Co1 N1 3_655 3_655 89.05(5) ?
    O2 Co1 N1 3_655 3_655 90.82(4) ?
    O2 Co1 N1 . 3_655 89.23(4) ?
    N1 Co1 N1 . 3_655 89.44(6) ?
    C1 N1 C5 . . 117.75(12) ?
    C1 N1 Co1 . . 121.65(10) ?
    C5 N1 Co1 . . 120.56(9) ?
    Co1 O1 H1A . . 116.7(15) ?
    Co1 O1 H1B . . 103.1(13) ?
    H1A O1 H1B . . 104.9(17) ?
    S1 O2 Co1 . . 136.19(6) ?
    O2 S1 O2 . 3_656 108.35(8) ?
    O2 S1 O3 . 3_656 109.76(6) ?
    O2 S1 O3 3_656 3_656 109.58(5) ?
    O2 S1 O3 . . 109.58(5) ?
    O2 S1 O3 3_656 . 109.76(6) ?
    O3 S1 O3 3_656 . 109.79(8) ?
loop_
    _geom_torsion_atom_site_label_1
    _geom_torsion_atom_site_label_2
    _geom_torsion_atom_site_label_3
    _geom_torsion_atom_site_label_4
    _geom_torsion_site_symmetry_1
    _geom_torsion_site_symmetry_2
    _geom_torsion_site_symmetry_3
    _geom_torsion_site_symmetry_4
    _geom_torsion
    _geom_torsion_publ_flag
    N1 C1 C2 C3 . . . . -0.6(2) ?
    N1 C1 C2 C6 . . . . -179.69(15) ?
    C1 C2 C3 C4 . . . . 0.8(2) ?
    C6 C2 C3 C4 . . . . 179.90(15) ?
    C2 C3 C4 C5 . . . . -0.1(2) ?
    C3 C4 C5 N1 . . . . -1.0(2) ?
    C2 C1 N1 C5 . . . . -0.4(2) ?
    C2 C1 N1 Co1 . . . . 177.45(11) ?
    C4 C5 N1 C1 . . . . 1.2(2) ?
    C4 C5 N1 Co1 . . . . -176.65(11) ?
    O1 Co1 N1 C1 . . . . -115.96(11) ?
    O2 Co1 N1 C1 3_655 . . . -25.22(11) ?
    O2 Co1 N1 C1 . . . . 154.83(11) ?
    N1 Co1 N1 C1 3_655 . . . 65.61(10) ?
    O1 Co1 N1 C5 . . . . 61.84(11) ?
    O2 Co1 N1 C5 3_655 . . . 152.59(11) ?
    O2 Co1 N1 C5 . . . . -27.36(11) ?
    N1 Co1 N1 C5 3_655 . . . -116.59(12) ?
    O1 Co1 O2 S1 . . . . 78.59(9) ?
    O1 Co1 O2 S1 3_655 . . . -13.91(9) ?
    N1 Co1 O2 S1 . . . . 167.62(9) ?
    N1 Co1 O2 S1 3_655 . . . -102.95(10) ?
    Co1 O2 S1 O2 . . . 3_656 138.72(11) ?
    Co1 O2 S1 O3 . . . 3_656 -101.66(9) ?
    Co1 O2 S1 O3 . . . . 18.98(11) ?
loop_
    _geom_hbond_atom_site_label_D
    _geom_hbond_atom_site_label_H
    _geom_hbond_atom_site_label_A
    _geom_hbond_site_symmetry_A
    _geom_hbond_distance_DH
    _geom_hbond_distance_HA
    _geom_hbond_distance_DA
    _geom_hbond_angle_DHA
    O1 H1B O3 3_655 0.820(15) 1.862(15) 2.6652(15) 166.0(18)
    O1 H1A O3 5_666 0.835(15) 1.918(16) 2.7331(14) 164.8(18)
data_global
_journal_date_recd_electronic     2011-04-27
_journal_date_accepted     2011-06-30
_journal_name_full     'Acta Crystallographica, Section E'
_journal_year     2011
_journal_volume     67
_journal_issue      8
_journal_page_first     m1065
_journal_page_last     m1066
_journal_paper_category     QM
_journal_coeditor_code     FI2108
_publ_contact_author_name     'Zainudin Arifin'
_publ_contact_author_address
;
Department of Chemistry
Faculty of Science
University of Malaya
Lembah Pantai, 50603 Kuala Lumpur, Malaysia
;
_publ_contact_author_email     zainudin@um.edu.my
_publ_contact_author_fax         .603E-305
_publ_contact_author_phone         .603E-305
_publ_section_title
;\
<i>catena</i>-Poly[[diaquabis(3-methylpyridine-\k<i>N</i>)cobalt(II)]-\m-\
sulfato-\k^2^<i>O</i>:<i>O</i>']
;
loop_
    _publ_author_name
    _publ_author_footnote
    _publ_author_address
    'Alam, Naveed' .
;
Department of Chemistry
Quaid-I-Azam University
Islamabad 45320, Pakistan
;
    'Zeller, Matthias' .
;
Department of Chemistry
Youngstown State University
1 University Plaza
Youngstown, Ohio 44555, USA
;
    'Ahmad Tajidi, Nur Syamimi' .
;
Department of Chemistry
Faculty of Science
University of Malaya
Lembah Pantai, 50603 Kuala Lumpur, Malaysia
;
    'Arifin, Zainudin' .
;
Department of Chemistry
Faculty of Science
University of Malaya
Lembah Pantai, 50603 Kuala Lumpur, Malaysia
;
    'Mazhar, Muhammad' .
;
Department of Chemistry
Faculty of Science
University of Malaya
Lembah Pantai, 50603 Kuala Lumpur, Malaysia
;
_iucr_refine_instructions_details
;
TITL 07mz183m1 in Pbcn
CELL 0.71073  15.1318  16.6872   6.4503  90.000  90.000  90.000
ZERR    4.00   0.0021   0.0023   0.0009   0.000   0.000   0.000
LATT 1
SYMM 0.5-X, 0.5-Y, 0.5+Z
SYMM -X, Y, 0.5-Z
SYMM 0.5+X, 0.5-Y, -Z
SFAC C  H  N  O  S  Co
UNIT 48 72 8 24 4 4
L.S. 4
ACTA
BOND $H
FMAP 2
PLAN 20
CONF
EQIV $1 -x+1, -y+1, -z+1
EQIV $2 -x+1, y, -z+1/2
HTAB O1 O3_$1
HTAB O1 O3_$2
DFIX 0.84 O1 H1a O1 H1b
SIZE 0.12 0.12 0.60
WGHT  0.040400  0.753300
FVAR  0.412390
TEMP -173.5
C1     1   0.594707  0.184942  0.042906 11.000000  0.024790  0.018850 =
           0.019230 -0.002040 -0.000110  0.000450
AFIX 43
H1     2   0.546583  0.189537 -0.050928 11.000000 -1.200000
AFIX 0
C2     1   0.658537  0.126856  0.003470 11.000000  0.028680  0.018540 =
           0.023430 -0.001760  0.005670  0.000430
C3     1   0.729009  0.121454  0.141230 11.000000  0.022150  0.019890 =
           0.032860  0.002140  0.006560  0.004190
AFIX 43
H3     2   0.774513  0.083158  0.119306 11.000000 -1.200000
AFIX 0
C4     1   0.732273  0.172176  0.309981 11.000000  0.021170  0.027120 =
           0.032040  0.000920 -0.003260  0.001750
AFIX 43
H4     2   0.779960  0.169110  0.405447 11.000000 -1.200000
AFIX 0
C5     1   0.665271  0.227602  0.338653 11.000000  0.022240  0.023600 =
           0.021490 -0.002680 -0.002460 -0.000190
AFIX 43
H5     2   0.667462  0.261744  0.456395 11.000000 -1.200000
AFIX 0
C6     1   0.651601  0.073155 -0.183462 11.000000  0.048740  0.032010 =
           0.034580 -0.014490  0.000840  0.012490
AFIX 137
H6A    2   0.632510  0.019623 -0.139891 11.000000 -1.500000
H6B    2   0.709394  0.069427 -0.251349 11.000000 -1.500000
H6C    2   0.608384  0.095468 -0.280790 11.000000 -1.500000
AFIX 0
Co1    6   0.500000  0.325574  0.250000 10.500000  0.016570  0.013870 =
           0.009880  0.000000  0.000000  0.000000
N1     3   0.597300  0.234849  0.206066 11.000000  0.018490  0.016820 =
           0.017260 -0.000660  0.000810  0.000090
O1     4   0.599637  0.413069  0.214130 11.000000  0.022410  0.015950 =
           0.014790 -0.001710 -0.000160 -0.000970
H1A    2   0.589253  0.458372  0.263496 11.000000 -1.500000
H1B    2   0.601348  0.419883  0.088249 11.000000 -1.500000
O2     4   0.523689  0.325651  0.572738 11.000000  0.025840  0.018680 =
           0.010500 -0.001180  0.000350  0.004750
O3     4   0.423705  0.428495  0.693460 11.000000  0.020010  0.018380 =
           0.015900 -0.001190 -0.000910  0.003220
S1     5   0.500000  0.377492  0.750000 10.500000  0.016750  0.013480 =
           0.009050  0.000000  0.000650  0.000000
Q1     1   0.500000  0.973300  0.750000 10.500000  0.050000      0.57
Q2     1   0.506200  0.346400  0.653700 11.000000  0.050000      0.44
Q3     1   0.722800  0.149300  0.224700 11.000000  0.050000      0.37
Q4     1   0.456900  0.401500  0.728900 11.000000  0.050000      0.36
Q5     1   0.732800  0.164500  0.189600 11.000000  0.050000      0.35
Q6     1   0.497700  0.362500  0.150500 11.000000  0.050000      0.33
Q7     1   0.487000  0.323800  0.559700 11.000000  0.050000      0.33
Q8     1   0.625000  0.231900  0.257100 11.000000  0.050000      0.32
Q9     1   0.500000  0.274400  0.750000 10.500000  0.050000      0.31
Q10    1   0.623200  0.148900  0.033800 11.000000  0.050000      0.30
Q11    1   0.637100  0.164800  0.009800 11.000000  0.050000      0.30
Q12    1   0.497400  0.295900  0.161800 11.000000  0.050000      0.29
Q13    1   0.596600  0.208400  0.141300 11.000000  0.050000      0.28
Q14    1   0.697900  0.132600  0.063000 11.000000  0.050000      0.28
Q15    1   0.564200  0.266700  0.212900 11.000000  0.050000      0.28
Q16    1   0.658100  0.104500 -0.089600 11.000000  0.050000      0.27
Q17    1   0.422600  0.427800  0.813800 11.000000  0.050000      0.27
Q18    1   0.689800  0.115400  0.095100 11.000000  0.050000      0.25
Q19    1   0.597500  0.065100 -0.216400 11.000000  0.050000      0.24
Q20    1   0.704600  0.203500  0.321900 11.000000  0.050000      0.23
HKLF 4
END
;
