# Supplementary material for: catena-Poly[[diaqua­bis­(3-methyl­pyridine-κN)cobalt(II)]-μ-sulfato-κ2 O:O′]
Source: Acta Crystallogr Sect E Struct Rep Online. 2011 Jul 9;67(Pt 8):m1065–6. doi: 10.1107/S1600536811025815 (PMC3212146; doi:10.1107/S1600536811025815)
Supplement: Supplementary file 2 [file e-67-m1065-Isup2.hkl]

# 
# h,k,l, Fc-squared, Fo-squared, sigma(Fo-squared) and status flag 
# 
data_I
_shelx_title ' 07mz183m1 in Pbcn' 
_shelx_refln_list_code          4 
_shelx_F_calc_maximum      233.89 
_exptl_crystal_F_000       780.00 
_reflns_d_resolution_high  0.7502 
 
loop_ 
 _symmetry_equiv_pos_as_xyz 
 'x, y, z' 
 '-x+1/2, -y+1/2, z+1/2' 
 '-x, y, -z+1/2' 
 'x+1/2, -y+1/2, -z' 
 '-x, -y, -z' 
 'x-1/2, y-1/2, -z-1/2' 
 'x, -y, z-1/2' 
 '-x-1/2, y-1/2, z' 
 
_cell_length_a    15.1318 
_cell_length_b    16.6872 
_cell_length_c     6.4503 
_cell_angle_alpha  90.000 
_cell_angle_beta   90.000 
_cell_angle_gamma  90.000 
 
_shelx_F_squared_multiplier     1.000 
 
loop_ 
 _refln_index_h 
 _refln_index_k 
 _refln_index_l 
 _refln_F_squared_calc 
 _refln_F_squared_meas 
 _refln_F_squared_sigma 
 _refln_observed_status 
   2   0   0    25624.27    26672.59   1860.61 o 
   4   0   0     2992.40     2796.09    111.71 o 
   6   0   0     1955.13     1928.06     42.38 o 
   8   0   0    15302.08    15682.65    307.19 o 
  10   0   0    12337.44    12646.55    250.71 o 
  12   0   0    18286.45    19640.16    386.69 o 
  14   0   0     2625.30     2758.63     84.97 o 
  16   0   0       11.45       17.14      6.85 o 
   1   1   0    20651.39    22068.37    528.33 o 
   3   1   0    36609.91    38590.84    576.26 o 
   5   1   0        5.52        7.35      1.98 o 
   7   1   0      286.28      282.46      7.00 o 
   9   1   0     4135.00     4070.82     60.46 o 
  11   1   0     7134.49     7278.92    105.23 o 
  13   1   0      458.11      443.88     11.68 o 
  15   1   0     1886.03     2078.03     46.11 o 
  17   1   0      277.27      288.68     14.54 o 
  19   1   0      229.04      244.50     18.08 o 
   0   2   0    19452.75    19762.74    386.80 o 
   2   2   0     3081.19     3243.50     78.65 o 
   4   2   0     6340.27     6591.05    106.19 o 
   6   2   0     4572.78     4706.41     75.29 o 
   8   2   0     2832.27     3082.05     46.52 o 
  10   2   0     1711.18     1763.57     36.05 o 
  12   2   0     1366.80     1374.51     25.27 o 
  14   2   0        6.89        3.62      2.68 o 
  16   2   0        2.33       -0.47      2.77 o 
  18   2   0      459.14      492.24     26.66 o 
  20   2   0      214.52      234.04     17.26 o 
   1   3   0    12014.76    13045.60    179.23 o 
   3   3   0    50083.23    52675.57   1331.60 o 
   5   3   0    23723.60    24579.68    358.53 o 
   7   3   0    22593.88    23609.69    508.48 o 
   9   3   0     5647.04     5587.03     81.10 o 
  11   3   0     4622.51     5098.31     80.36 o 
  13   3   0      634.38      623.80     23.21 o 
  15   3   0     5135.00     5482.97     97.48 o 
  17   3   0      864.65      933.90     31.42 o 
  19   3   0      855.09      945.69     40.85 o 
   0   4   0    29633.23    31412.25    606.90 o 
   2   4   0     2274.28     2074.82     32.74 o 
   4   4   0    13340.63    13886.07    205.28 o 
   6   4   0     2094.49     2145.31     44.49 o 
   8   4   0     5333.61     5601.73    115.59 o 
  10   4   0     1156.90     1140.79     20.92 o 
  12   4   0     1544.43     1524.27     29.18 o 
  14   4   0     1863.42     1918.45     37.87 o 
  16   4   0      427.09      447.29     19.24 o 
  18   4   0      647.89      620.03     30.37 o 
   1   5   0     1241.49     1255.28     19.44 o 
   3   5   0     2225.31     2366.76     34.98 o 
   5   5   0    18710.02    20413.15    279.99 o 
   7   5   0     6916.49     7328.07    158.46 o 
   9   5   0       33.50       40.75      3.02 o 
  11   5   0      869.06      856.94     17.34 o 
  13   5   0      111.91      115.49      5.81 o 
  15   5   0      489.36      531.94     15.83 o 
  17   5   0       78.76       88.56      8.14 o 
  19   5   0        2.09       -1.13      7.59 o 
   0   6   0       26.77       19.20      2.89 o 
   2   6   0     5837.57     5704.06    115.37 o 
   4   6   0    38898.17    41646.37    567.62 o 
   6   6   0    11148.99    11678.22    162.43 o 
   8   6   0     6928.97     7426.40    126.95 o 
  10   6   0      757.65      911.13     17.88 o 
  12   6   0      111.41      111.28      6.14 o 
  14   6   0      831.42      860.17     19.36 o 
  16   6   0     1254.80     1306.13     33.32 o 
  18   6   0      268.96      274.87     26.78 o 
   1   7   0      303.50      261.81      6.21 o 
   3   7   0      909.47     1003.73     17.09 o 
   5   7   0     4280.68     4006.25     58.65 o 
   7   7   0     6195.64     6581.94    110.54 o 
   9   7   0      153.15      163.09      5.83 o 
  11   7   0      490.16      532.59     17.33 o 
  13   7   0       13.12       13.38      2.87 o 
  15   7   0      191.55      186.32     10.03 o 
  17   7   0       91.22       97.20      8.37 o 
  19   7   0      465.19      525.02     40.34 o 
   0   8   0     7268.14     7397.37    147.61 o 
   2   8   0     7140.66     7804.83    140.42 o 
   4   8   0      796.66      799.57     14.78 o 
   6   8   0      259.82      280.74      8.39 o 
   8   8   0      161.07      137.09      5.16 o 
  10   8   0      712.02      737.50     15.60 o 
  12   8   0      196.26      198.23      8.51 o 
  14   8   0      177.42      144.36      7.57 o 
  16   8   0       51.15       44.23      5.11 o 
  18   8   0      202.52      258.25     14.16 o 
   1   9   0     9315.58     9693.01    135.92 o 
   3   9   0     1527.26     1429.85     23.76 o 
   5   9   0     1765.03     1867.89     30.25 o 
   7   9   0      827.33      896.67     17.88 o 
   9   9   0      123.89      110.53      4.82 o 
  11   9   0      989.95      957.45     27.40 o 
  13   9   0      648.40      630.36     17.35 o 
  15   9   0        6.62        3.55      2.54 o 
  17   9   0       25.11       15.90      4.56 o 
   0  10   0       55.88       52.43      4.82 o 
   2  10   0       46.17       29.32      2.61 o 
   4  10   0       10.68       21.52      2.69 o 
   6  10   0       78.63       57.28      3.22 o 
   8  10   0       91.63       53.59      4.35 o 
  10  10   0      244.74      240.95      9.01 o 
  12  10   0        0.58        3.20      2.64 o 
  14  10   0       16.94       12.60      4.60 o 
  16  10   0        4.24        6.02      3.48 o 
  18  10   0       12.50       11.84      4.58 o 
   1  11   0     8436.74     8697.11    123.29 o 
   3  11   0      566.65      478.80     10.75 o 
   5  11   0      686.14      654.72     13.75 o 
   7  11   0     1507.39     1394.24     29.13 o 
   9  11   0      757.04      829.58     17.20 o 
  11  11   0     1461.46     1401.27     34.73 o 
  13  11   0      380.10      358.22     14.48 o 
  15  11   0       34.89       45.48      7.41 o 
  17  11   0       24.21       19.05      5.28 o 
   0  12   0     6390.38     6364.96    130.54 o 
   2  12   0     2950.19     3038.67     64.50 o 
   4  12   0       39.81       41.41      3.75 o 
   6  12   0      240.77      218.91      8.24 o 
   8  12   0      340.30      348.72     11.12 o 
  10  12   0     1193.78     1078.61     27.85 o 
  12  12   0      259.10      242.16     12.94 o 
  14  12   0        9.83        7.67      4.37 o 
  16  12   0       19.97       20.39      5.26 o 
   1  13   0      144.80      123.65      7.58 o 
   3  13   0      442.83      423.09     12.32 o 
   5  13   0     2071.32     2027.93     38.31 o 
   7  13   0     3274.48     3225.75     56.80 o 
   9  13   0       79.95       79.60      6.69 o 
  11  13   0      374.29      328.11     13.65 o 
  13  13   0       79.35       73.67      8.97 o 
  15  13   0      227.63      205.33     13.40 o 
   0  14   0     3166.92     3219.28     90.55 o 
   2  14   0     2862.58     2796.57     57.01 o 
   4  14   0     6252.28     6460.84    118.47 o 
   6  14   0     1621.91     1633.03     33.01 o 
   8  14   0     3647.82     3674.89     72.76 o 
  10  14   0     2303.10     2115.07     47.14 o 
  12  14   0      456.92      458.98     17.31 o 
  14  14   0      182.61      177.28     12.53 o 
   1  15   0      370.47      343.58     13.58 o 
   3  15   0      513.30      502.86     17.03 o 
   5  15   0     1412.69     1394.27     33.84 o 
   7  15   0     1841.28     1780.43     40.87 o 
   9  15   0      167.54      137.08     10.44 o 
  11  15   0        3.07        5.10      3.58 o 
  13  15   0       11.33       10.57      6.72 o 
   0  16   0     3612.71     3463.80    108.46 o 
   2  16   0      905.80      888.80     24.99 o 
   4  16   0     1229.36     1253.58     31.83 o 
   6  16   0      577.97      546.71     18.50 o 
   8  16   0      777.04      694.20     36.00 o 
  10  16   0      267.60      290.30     19.43 o 
  12  16   0      901.31      982.71     42.78 o 
  14  16   0      937.84      981.73     52.95 o 
   1  17   0     1405.64     1355.70     34.03 o 
   3  17   0     7717.09     7796.87    143.35 o 
   5  17   0     5516.92     5569.81    106.54 o 
   7  17   0     4115.08     4076.05    110.76 o 
   9  17   0      572.08      560.89     23.45 o 
  11  17   0     1013.31      984.49     34.16 o 
  13  17   0      487.82      472.56     28.72 o 
   0  18   0      804.54      811.12     34.65 o 
   2  18   0      340.75      314.22     13.95 o 
   4  18   0     2482.76     2551.80     68.09 o 
   6  18   0     1367.97     1314.74     56.29 o 
   8  18   0      642.90      623.23     25.38 o 
  10  18   0       66.61       31.96      7.41 o 
   1  19   0      203.66      204.47     11.25 o 
   3  19   0     1666.51     1711.74     41.92 o 
   5  19   0      502.94      529.21     23.93 o 
   7  19   0      183.33      178.15     12.73 o 
   9  19   0      386.73      450.51     25.39 o 
   0  20   0     9731.67    10037.43    259.78 o 
   2  20   0     1716.34     1766.12     43.53 o 
   4  20   0     1843.57     1920.32     46.33 o 
   6  20   0     1703.57     1815.73     52.94 o 
   8  20   0     1606.00     1682.46     50.59 o 
   1  21   0     1724.36     1731.10     43.75 o 
   3  21   0     1689.50     1691.63     42.85 o 
   5  21   0      101.60      101.80      9.33 o 
   0  22   0      543.03      563.77     29.25 o 
   2  22   0      148.27      184.22     10.31 o 
   1   1   1     7967.47     8365.97     81.56 o 
   2   1   1     3750.26     4081.15     42.51 o 
   3   1   1      734.36      882.37     11.09 o 
   4   1   1      214.91      188.07      3.36 o 
   5   1   1       79.84       79.40      2.05 o 
   6   1   1     1532.32     1635.01     18.08 o 
   7   1   1      137.92       92.87      2.56 o 
   8   1   1     2458.18     2664.85     28.80 o 
   9   1   1     4961.72     5294.46     54.53 o 
  10   1   1      479.55      485.57      7.91 o 
  11   1   1     1748.21     1692.30     20.53 o 
  12   1   1       68.42       57.52      2.97 o 
  13   1   1      994.02     1012.17     16.16 o 
  14   1   1       21.93       23.43      2.66 o 
  15   1   1      363.25      342.98      9.79 o 
  16   1   1       15.79       15.46      3.09 o 
  17   1   1      532.27      569.69     16.36 o 
  18   1   1      179.24      190.57      8.79 o 
  19   1   1      417.09      469.05     16.59 o 
  20   1   1       15.35       17.00      3.78 o 
   0   2   1     1288.96     1586.46     23.22 o 
   1   2   1     3562.05     3806.24     39.60 o 
   2   2   1     2513.72     2574.25     26.23 o 
   3   2   1      241.98      282.40      4.34 o 
   4   2   1     4464.61     4841.73     50.63 o 
   5   2   1       26.97       30.27      1.60 o 
   6   2   1     3214.58     3629.67     52.27 o 
   7   2   1      886.67      915.12     11.44 o 
   8   2   1      873.02      853.92     11.15 o 
   9   2   1      982.13     1018.34     13.12 o 
  10   2   1     1108.95     1010.52     13.39 o 
  11   2   1       31.41       38.58      2.53 o 
  12   2   1       13.71       27.98      2.52 o 
  13   2   1      219.31      231.09      5.99 o 
  14   2   1        8.93        8.03      2.07 o 
  15   2   1      217.83      206.33      8.15 o 
  16   2   1       49.89       43.84      4.50 o 
  17   2   1       67.57       64.16      5.36 o 
  18   2   1       57.22       81.01      5.54 o 
  19   2   1        1.39        2.83      2.36 o 
   1   3   1    14521.90    15732.06    152.48 o 
   2   3   1     4487.14     4996.37     49.71 o 
   3   3   1        5.33       -0.77      0.77 o 
   4   3   1     1066.47     1031.22     12.51 o 
   5   3   1      833.14      608.22      8.39 o 
   6   3   1        6.39        7.82      1.18 o 
   7   3   1     1278.12     1173.02     14.06 o 
   8   3   1      454.50      491.53      7.45 o 
   9   3   1       63.14       80.72      2.68 o 
  10   3   1       73.14       78.34      2.78 o 
  11   3   1     1604.28     1629.91     20.27 o 
  12   3   1      230.71      228.88      5.81 o 
  13   3   1     2199.80     2239.98     28.24 o 
  14   3   1      283.24      292.13      8.14 o 
  15   3   1      645.68      623.91     15.31 o 
  16   3   1        4.49        5.29      2.42 o 
  17   3   1       90.84       91.65      6.19 o 
  18   3   1        5.90        5.79      2.07 o 
  19   3   1      146.70      150.95      8.35 o 
   0   4   1     1391.00     1532.45     23.09 o 
   1   4   1       44.05       43.14      1.55 o 
   2   4   1    13422.21    14264.85    160.04 o 
   3   4   1     8554.39     9432.06     92.40 o 
   4   4   1    11448.88    11645.69    113.72 o 
   5   4   1     1760.97     1881.69     20.47 o 
   6   4   1     3980.56     3749.70     41.97 o 
   7   4   1        3.73        1.63      0.89 o 
   8   4   1      457.35      377.00      6.24 o 
   9   4   1      108.66       86.71      2.77 o 
  10   4   1     1775.41     1621.94     20.62 o 
  11   4   1      497.04      510.40      9.17 o 
  12   4   1     1691.14     1671.82     23.21 o 
  13   4   1      544.49      541.58     10.74 o 
  14   4   1     3789.84     3955.77     54.82 o 
  15   4   1      112.89      110.71      5.40 o 
  16   4   1     2920.65     3078.44     52.89 o 
  17   4   1       18.13       22.71      3.22 o 
  18   4   1      308.81      302.01     11.19 o 
  19   4   1       35.24       43.61      4.73 o 
   1   5   1      144.24      188.26      3.74 o 
   2   5   1       32.40       24.20      1.43 o 
   3   5   1      537.77      498.02      6.69 o 
   4   5   1     2459.80     2812.58     29.40 o 
   5   5   1     2597.02     2568.96     27.29 o 
   6   5   1      160.29      199.80      3.91 o 
   7   5   1        5.19       16.85      1.18 o 
   8   5   1        1.02        0.72      0.69 o 
   9   5   1      259.20      238.95      6.35 o 
  10   5   1      246.23      222.43      5.39 o 
  11   5   1      145.77      136.74      4.35 o 
  12   5   1      164.05      175.92      5.11 o 
  13   5   1     1740.41     1740.66     24.46 o 
  14   5   1        4.95        9.88      2.31 o 
  15   5   1      740.55      739.54     18.06 o 
  16   5   1      113.01      120.20      6.35 o 
  17   5   1      340.11      347.78     12.15 o 
  18   5   1       33.65       41.09      4.64 o 
  19   5   1       61.32       71.81      7.44 o 
   0   6   1     1015.25      836.41     18.57 o 
   1   6   1     1011.04     1072.55     13.59 o 
   2   6   1     1072.07      933.20     11.82 o 
   3   6   1     1207.07     1201.19     13.85 o 
   4   6   1     8213.98     8630.36     85.42 o 
   5   6   1      269.10      291.79      5.01 o 
   6   6   1     4204.61     4247.88     43.97 o 
   7   6   1      156.92      182.19      3.95 o 
   8   6   1     3675.08     3531.63     48.97 o 
   9   6   1       60.95       58.25      2.70 o 
  10   6   1      807.43      813.23     12.45 o 
  11   6   1      579.22      529.36      9.95 o 
  12   6   1      395.29      405.38      8.28 o 
  13   6   1       29.44       38.66      3.38 o 
  14   6   1     1451.84     1486.07     23.65 o 
  15   6   1       10.06       15.31      2.38 o 
  16   6   1      978.58     1024.53     21.85 o 
  17   6   1       49.97       56.90      4.69 o 
  18   6   1      535.18      620.39     19.10 o 
  19   6   1       81.00       92.28      8.69 o 
   1   7   1     3005.25     2665.74     30.80 o 
   2   7   1       57.94       52.91      2.04 o 
   3   7   1    11815.61    12008.94    181.54 o 
   4   7   1        1.63        0.00      0.99 o 
   5   7   1    12589.62    12874.75    126.52 o 
   6   7   1      643.31      673.69      9.40 o 
   7   7   1     6769.01     6804.71     75.81 o 
   8   7   1      339.89      337.19      6.20 o 
   9   7   1     4019.31     4046.68     45.30 o 
  10   7   1      693.33      654.39     14.01 o 
  11   7   1     2268.54     2225.60     34.17 o 
  12   7   1        0.21        2.46      1.31 o 
  13   7   1     3709.31     3809.89     49.79 o 
  14   7   1      212.80      212.87      6.99 o 
  15   7   1     3642.08     3813.74     59.73 o 
  16   7   1        0.01        4.09      1.92 o 
  17   7   1     2094.48     2162.72     37.92 o 
  18   7   1       43.01       48.44      6.07 o 
  19   7   1      625.21      675.92     19.85 o 
   0   8   1     1247.76     1141.94     21.82 o 
   1   8   1       29.14       27.15      1.72 o 
   2   8   1     2512.97     2481.81     26.90 o 
   3   8   1      855.66      871.09     11.86 o 
   4   8   1     1280.57     1118.56     13.71 o 
   5   8   1        0.92        2.87      0.97 o 
   6   8   1     2235.13     2171.03     24.39 o 
   7   8   1      204.40      210.90      4.56 o 
   8   8   1      244.02      211.84      4.67 o 
   9   8   1       17.86       21.61      2.00 o 
  10   8   1      774.23      763.81     12.18 o 
  11   8   1       19.63       30.47      3.13 o 
  12   8   1     1377.87     1342.29     20.11 o 
  13   8   1      136.83      125.74      5.28 o 
  14   8   1      924.72      884.50     16.62 o 
  15   8   1       16.18       26.26      2.78 o 
  16   8   1      493.90      485.87     13.31 o 
  17   8   1        1.21        2.64      2.60 o 
  18   8   1      269.38      266.94     11.54 o 
   1   9   1      686.94      603.06      9.05 o 
   2   9   1      239.49      221.71      4.78 o 
   3   9   1     2907.01     3000.61     33.87 o 
   4   9   1      503.42      577.10      9.10 o 
   5   9   1     1129.17     1099.55     13.91 o 
   6   9   1      185.00      184.19      4.19 o 
   7   9   1     2031.41     2126.53     23.51 o 
   8   9   1      418.18      376.72      6.82 o 
   9   9   1     2941.55     3015.09     35.39 o 
  10   9   1      267.99      256.82      6.20 o 
  11   9   1     1200.73     1262.19     17.99 o 
  12   9   1       46.58       49.93      4.10 o 
  13   9   1       83.30       77.07      3.95 o 
  14   9   1       10.82        8.30      2.34 o 
  15   9   1      360.71      386.14     10.91 o 
  16   9   1        2.92        7.76      2.23 o 
  17   9   1      496.10      496.53     16.73 o 
  18   9   1       27.04       43.27      8.73 o 
   0  10   1    13691.58    14214.73    217.56 o 
   1  10   1      364.55      387.32      6.92 o 
   2  10   1     5167.62     5094.46     55.20 o 
   3  10   1      285.18      283.07      5.82 o 
   4  10   1     2216.45     2062.55     24.86 o 
   5  10   1       13.84       12.78      0.97 o 
   6  10   1     9293.04     9722.37     97.52 o 
   7  10   1      510.69      477.34      7.94 o 
   8  10   1     7279.73     7644.94     86.02 o 
   9  10   1      122.68      127.91      5.18 o 
  10  10   1     5418.22     5484.69     63.98 o 
  11  10   1      351.27      334.61      7.99 o 
  12  10   1     3895.28     3834.98     56.97 o 
  13  10   1      136.97      117.45      5.65 o 
  14  10   1     1191.44     1196.27     22.22 o 
  15  10   1        1.02        4.43      1.97 o 
  16  10   1      699.01      685.12     15.73 o 
  17  10   1       27.83       23.48      4.84 o 
   1  11   1     1250.51     1167.25     16.77 o 
   2  11   1        7.50        9.36      1.56 o 
   3  11   1     2756.21     2704.45     31.59 o 
   4  11   1      116.33      112.54      3.70 o 
   5  11   1     1878.02     1888.90     23.55 o 
   6  11   1      168.90      171.34      4.69 o 
   7  11   1     2640.62     2614.07     31.29 o 
   8  11   1       80.99       83.25      3.58 o 
   9  11   1     3015.59     3036.86     38.12 o 
  10  11   1      222.22      194.67      5.90 o 
  11  11   1     1772.90     1657.18     27.08 o 
  12  11   1        1.38        3.33      1.91 o 
  13  11   1      265.28      254.02      8.43 o 
  14  11   1       93.21       93.23      5.76 o 
  15  11   1      310.18      288.14     10.23 o 
  16  11   1       35.66       45.77      5.46 o 
  17  11   1      660.39      693.73     37.27 o 
   0  12   1     2507.64     2616.76     46.19 o 
   1  12   1       91.77       88.51      4.17 o 
   2  12   1     1543.26     1452.64     20.29 o 
   3  12   1      274.43      255.73      5.89 o 
   4  12   1       28.22       34.06      2.36 o 
   5  12   1      132.65      116.18      3.85 o 
   6  12   1       13.58       21.68      1.90 o 
   7  12   1       15.06       17.80      1.91 o 
   8  12   1       16.13       23.61      2.17 o 
   9  12   1       16.78       18.74      1.99 o 
  10  12   1      832.60      828.14     14.36 o 
  11  12   1        9.09        7.43      2.70 o 
  12  12   1      936.15      898.59     19.55 o 
  13  12   1      103.80       94.17      5.89 o 
  14  12   1       68.06       88.31      5.97 o 
  15  12   1       47.64       67.02      6.50 o 
  16  12   1       47.37       51.65      5.15 o 
   1  13   1     6555.14     6598.86     75.17 o 
   2  13   1       58.45       53.08      3.29 o 
   3  13   1     2596.31     2681.15     37.90 o 
   4  13   1       28.84       28.80      2.60 o 
   5  13   1     1074.16     1017.05     18.99 o 
   6  13   1      284.38      273.25      6.82 o 
   7  13   1     1455.74     1458.25     22.57 o 
   8  13   1      468.96      424.38      9.88 o 
   9  13   1     3800.28     3753.90     49.21 o 
  10  13   1      161.66      149.58      5.38 o 
  11  13   1     2577.08     2682.13     43.37 o 
  12  13   1       44.54       34.53      4.19 o 
  13  13   1     1989.42     2112.81     44.13 o 
  14  13   1      109.08      112.77      6.51 o 
  15  13   1      795.44      789.47     19.14 o 
  16  13   1        8.48       12.68      2.88 o 
   0  14   1     1665.65     1530.75     67.89 o 
   1  14   1      593.26      593.81     13.49 o 
   2  14   1     1643.40     1571.43     23.79 o 
   3  14   1        3.57        3.94      2.48 o 
   4  14   1     1495.61     1479.71     23.10 o 
   5  14   1      100.89       81.88      4.14 o 
   6  14   1      720.67      704.56     13.66 o 
   7  14   1       20.79       14.57      2.59 o 
   8  14   1     1513.06     1473.01     25.07 o 
   9  14   1        0.07       -0.52      1.65 o 
  10  14   1     1274.20     1307.50     27.80 o 
  11  14   1      148.84      136.06      6.67 o 
  12  14   1      560.61      533.44     14.48 o 
  13  14   1       20.16       24.82      3.70 o 
  14  14   1      630.78      624.09     16.46 o 
  15  14   1       28.38       31.84      3.85 o 
   1  15   1       16.10       19.53      3.04 o 
   2  15   1       87.54       83.04      4.71 o 
   3  15   1        9.62       12.42      2.56 o 
   4  15   1       77.25       81.38      4.75 o 
   5  15   1      197.74      201.16      6.55 o 
   6  15   1       30.37       22.73      2.98 o 
   7  15   1       25.74       26.09      3.06 o 
   8  15   1       69.07       57.70      4.07 o 
   9  15   1       33.55       21.33      3.59 o 
  10  15   1       38.01       31.84      4.70 o 
  11  15   1       45.18       40.63      5.17 o 
  12  15   1       39.94       42.85      5.35 o 
  13  15   1      325.41      315.70     12.27 o 
  14  15   1       26.50       38.35      5.86 o 
   0  16   1       42.89       44.17      6.17 o 
   1  16   1        0.07        0.02      1.98 o 
   2  16   1     1667.15     1599.47     34.52 o 
   3  16   1      278.28      244.48      8.22 o 
   4  16   1     1393.04     1380.37     24.16 o 
   5  16   1      232.61      219.21      7.55 o 
   6  16   1      883.55      865.98     19.07 o 
   7  16   1        2.40        3.39      2.02 o 
   8  16   1      163.72      150.71      6.73 o 
   9  16   1        2.40       -1.43      2.23 o 
  10  16   1      366.47      372.09     14.75 o 
  11  16   1      171.61      162.63      8.57 o 
  12  16   1      243.88      206.49      9.88 o 
  13  16   1       56.00       51.91      5.41 o 
   1  17   1      983.31      967.61     19.16 o 
   2  17   1      587.27      562.72     13.58 o 
   3  17   1       71.25       69.23      5.54 o 
   4  17   1        0.00        0.73      1.95 o 
   5  17   1      208.95      185.29      7.83 o 
   6  17   1        1.52        4.36      2.13 o 
   7  17   1      204.05      188.46      7.90 o 
   8  17   1        6.02        2.02      1.94 o 
   9  17   1       16.62       13.80      4.02 o 
  10  17   1       31.17       30.15      4.60 o 
  11  17   1      235.26      221.66     11.33 o 
  12  17   1        7.18        5.14      3.48 o 
   0  18   1      992.27     1005.33     28.46 o 
   1  18   1      244.57      211.73      7.97 o 
   2  18   1        4.98        5.19      2.27 o 
   3  18   1       71.86       62.89      4.49 o 
   4  18   1       74.73       77.27      4.69 o 
   5  18   1        5.44        5.49      2.25 o 
   6  18   1      977.13      942.57     21.04 o 
   7  18   1        0.01       -0.26      2.10 o 
   8  18   1       35.73       29.45      4.02 o 
   9  18   1       43.03       45.01      6.34 o 
  10  18   1       50.80       43.66      5.90 o 
  11  18   1       17.12       18.84      4.24 o 
   1  19   1        7.66        9.35      2.54 o 
   2  19   1        1.56        4.82      2.16 o 
   3  19   1       13.50       19.13      2.85 o 
   4  19   1       35.38       36.87      4.12 o 
   5  19   1      799.18      756.01     18.49 o 
   6  19   1       18.93       14.10      3.15 o 
   7  19   1       89.76       85.64      6.15 o 
   8  19   1       35.96       38.49      5.59 o 
   9  19   1      139.83      131.84      8.93 o 
  10  19   1       28.67       30.57      5.03 o 
   0  20   1       84.28       96.45     10.77 o 
   1  20   1        9.08        6.86      4.20 o 
   2  20   1        6.32        7.10      3.37 o 
   3  20   1       58.67       76.41      5.84 o 
   4  20   1       45.61       54.91      4.92 o 
   5  20   1        0.84        6.29      2.78 o 
   6  20   1       15.59       21.69      3.40 o 
   7  20   1       22.76       23.55      3.77 o 
   8  20   1        3.24        9.18      3.35 o 
   1  21   1      604.92      617.21     15.48 o 
   2  21   1       51.68       49.34      4.27 o 
   3  21   1       20.99       33.31      3.43 o 
   4  21   1        0.24       -1.63      3.66 o 
   5  21   1       23.18       24.20      3.94 o 
   6  21   1       70.69       67.33      5.50 o 
   0  22   1       34.15       43.70      7.49 o 
   1  22   1       18.71       27.25      4.82 o 
   0   0   2    54705.57    54800.26   2030.50 o 
   1   0   2      122.72      108.09      4.66 o 
   2   0   2    13057.54    13063.35    180.17 o 
   3   0   2      562.26      557.47     10.18 o 
   4   0   2     5218.10     5092.54     80.07 o 
   5   0   2     2272.45     2377.91     38.00 o 
   6   0   2      515.29      369.25      8.00 o 
   7   0   2     1018.10     1117.13     21.58 o 
   8   0   2     9291.91     9357.49    144.97 o 
   9   0   2       12.88       15.01      3.48 o 
  10   0   2    11045.88    11497.73    200.44 o 
  11   0   2     2700.66     2873.31     60.84 o 
  12   0   2     8134.83     8239.56    148.35 o 
  13   0   2      469.33      432.97     15.91 o 
  14   0   2     3599.39     3684.82     73.94 o 
  15   0   2        3.16        0.24      3.55 o 
  16   0   2     2246.51     2257.01     51.29 o 
  17   0   2       59.59       47.61      6.08 o 
  18   0   2     2049.62     2155.86     59.35 o 
  19   0   2       60.42       76.11      7.82 o 
   1   1   2    15870.05    16498.38    168.05 o 
   2   1   2      259.03      234.18      3.87 o 
   3   1   2     3689.12     3548.55     38.07 o 
   4   1   2      263.31      300.47      5.02 o 
   5   1   2       13.57       28.90      1.39 o 
   6   1   2      247.62      232.30      4.43 o 
   7   1   2      755.22      795.82     10.92 o 
   8   1   2      885.36      919.76     12.91 o 
   9   1   2     2079.64     1989.03     25.43 o 
  10   1   2      257.79      231.91      5.27 o 
  11   1   2     5191.43     5255.84     64.67 o 
  12   1   2      172.33      149.90      6.20 o 
  13   1   2     1767.27     1719.89     28.05 o 
  14   1   2        2.96        2.35      2.38 o 
  15   1   2      775.34      785.30     16.98 o 
  16   1   2        9.22        9.37      2.66 o 
  17   1   2      331.28      325.24     11.21 o 
  18   1   2       52.35       59.47      5.84 o 
  19   1   2      696.72      735.54     20.26 o 
   0   2   2        6.37        3.28      1.42 o 
   1   2   2       37.15       19.89      1.35 o 
   2   2   2       47.79       28.57      1.62 o 
   3   2   2     3742.97     4232.54     45.03 o 
   4   2   2     3180.35     3329.43     36.14 o 
   5   2   2      412.89      487.61      7.94 o 
   6   2   2     2283.35     2151.85     26.23 o 
   7   2   2       58.30       64.05      2.27 o 
   8   2   2     1867.74     1856.37     23.75 o 
   9   2   2       30.48       32.72      1.99 o 
  10   2   2      675.02      689.43     11.15 o 
  11   2   2      122.35      125.20      4.42 o 
  12   2   2      548.78      534.90     12.38 o 
  13   2   2       19.55       28.33      3.68 o 
  14   2   2      210.93      212.41      7.83 o 
  15   2   2      113.41      104.07      5.73 o 
  16   2   2      361.17      383.49     11.88 o 
  17   2   2       89.30       93.58      5.87 o 
  18   2   2      540.66      545.36     16.70 o 
  19   2   2       62.68       71.45      5.36 o 
   1   3   2    10784.35    10881.01    106.53 o 
   2   3   2        2.16        0.11      0.87 o 
   3   3   2     5759.02     5462.91     68.94 o 
   4   3   2      171.79      184.58      4.51 o 
   5   3   2     4899.04     4730.25     53.21 o 
   6   3   2      836.33      861.66     12.54 o 
   7   3   2     9913.35    10364.13    112.87 o 
   8   3   2      981.94     1069.57     15.39 o 
   9   3   2     3817.31     3792.54     42.40 o 
  10   3   2       95.78       93.10      3.72 o 
  11   3   2     5974.55     6368.96     75.03 o 
  12   3   2       37.90       31.78      3.15 o 
  13   3   2     2883.19     2902.30     47.29 o 
  14   3   2       42.19       37.34      3.99 o 
  15   3   2     2553.09     2604.81     40.04 o 
  16   3   2       12.93        8.60      2.72 o 
  17   3   2     1043.16     1096.81     25.90 o 
  18   3   2       60.54       53.30      5.00 o 
  19   3   2     2009.15     2237.00     43.69 o 
   0   4   2     2147.29     1825.47     27.97 o 
   1   4   2     1298.56     1394.51     16.38 o 
   2   4   2     3813.66     3699.02     37.90 o 
   3   4   2      325.77      368.45      7.56 o 
   4   4   2     6861.64     7135.02     71.17 o 
   5   4   2        1.24        0.42      0.70 o 
   6   4   2      752.29      686.41      9.88 o 
   7   4   2      142.49      185.19      4.33 o 
   8   4   2     3053.61     3087.56     35.09 o 
   9   4   2      209.11      185.37      4.65 o 
  10   4   2     2412.89     2419.72     30.83 o 
  11   4   2        1.78        1.87      1.60 o 
  12   4   2      868.21      868.20     14.50 o 
  13   4   2       29.21       23.07      3.10 o 
  14   4   2     1326.78     1322.68     23.63 o 
  15   4   2        3.70        5.69      3.01 o 
  16   4   2     1457.40     1423.04     27.80 o 
  17   4   2       54.83       49.71      4.96 o 
  18   4   2      425.45      422.50     13.25 o 
  19   4   2       74.78       83.80      5.76 o 
   1   5   2      999.21     1140.72     13.34 o 
   2   5   2        7.34        2.92      0.83 o 
   3   5   2      859.63      877.15     10.90 o 
   4   5   2       82.27       79.89      2.65 o 
   5   5   2     1183.45     1190.50     15.12 o 
   6   5   2     1890.76     2102.15     24.69 o 
   7   5   2      712.87      705.78     10.51 o 
   8   5   2      302.57      291.01      6.00 o 
   9   5   2      104.45       99.20      3.44 o 
  10   5   2      166.80      148.66      4.88 o 
  11   5   2        3.57        7.46      1.97 o 
  12   5   2      264.27      247.45      6.82 o 
  13   5   2       10.32       12.91      2.68 o 
  14   5   2      130.15      110.83      5.32 o 
  15   5   2      479.69      477.01     12.50 o 
  16   5   2        0.42        4.99      2.55 o 
  17   5   2       71.21       77.77      5.48 o 
  18   5   2      303.29      310.74     11.13 o 
  19   5   2       26.48       35.54      4.04 o 
   0   6   2     3342.82     3917.56     71.83 o 
   1   6   2        0.95        3.33      0.91 o 
   2   6   2       41.74       22.04      1.70 o 
   3   6   2     1014.58     1141.70     13.70 o 
   4   6   2    15502.98    16702.90    163.20 o 
   5   6   2       51.47       41.69      2.23 o 
   6   6   2     8044.37     8352.42     87.55 o 
   7   6   2     2368.34     2386.25     28.06 o 
   8   6   2     3205.09     3282.95     37.43 o 
   9   6   2      116.37      121.53      4.27 o 
  10   6   2      159.05      166.85      5.20 o 
  11   6   2      137.11      121.27      4.56 o 
  12   6   2      244.88      235.26      6.62 o 
  13   6   2       36.92       37.30      3.53 o 
  14   6   2     1667.79     1731.58     28.76 o 
  15   6   2      157.37      156.37      6.94 o 
  16   6   2     2380.29     2492.82     48.71 o 
  17   6   2      118.20      115.31      6.34 o 
  18   6   2      784.34      835.73     20.11 o 
   1   7   2      305.28      271.41      5.20 o 
   2   7   2      107.94      108.31      3.09 o 
   3   7   2        1.66       13.53      1.92 o 
   4   7   2     1882.22     1954.02     21.97 o 
   5   7   2     3835.00     3805.05     40.04 o 
   6   7   2       61.53       67.27      2.30 o 
   7   7   2     4856.98     5154.25     56.14 o 
   8   7   2      255.43      224.27      5.34 o 
   9   7   2       42.18       46.36      3.00 o 
  10   7   2       54.64       49.23      3.22 o 
  11   7   2      208.24      223.75      6.39 o 
  12   7   2       29.67       34.12      2.88 o 
  13   7   2      429.54      405.25      9.36 o 
  14   7   2       46.31       40.73      3.92 o 
  15   7   2      162.82      166.25      7.38 o 
  16   7   2      161.77      155.51      6.72 o 
  17   7   2      187.58      195.79      9.38 o 
  18   7   2       16.46       14.75      4.19 o 
   0   8   2     1213.84     1146.50     22.55 o 
   1   8   2      917.33     1001.25     14.37 o 
   2   8   2       54.11       57.75      2.34 o 
   3   8   2      242.35      243.25      5.13 o 
   4   8   2       13.43       13.17      1.23 o 
   5   8   2      207.79      205.69      4.39 o 
   6   8   2      496.44      502.42      7.85 o 
   7   8   2      524.41      505.60      8.73 o 
   8   8   2        9.54       13.85      1.53 o 
   9   8   2       48.71       50.66      3.01 o 
  10   8   2      181.02      164.73      5.32 o 
  11   8   2      426.46      374.79      8.61 o 
  12   8   2      339.09      338.96      8.25 o 
  13   8   2      184.42      189.92      6.79 o 
  14   8   2      597.58      545.96     14.33 o 
  15   8   2       15.92       16.56      3.45 o 
  16   8   2      107.79      111.19      6.95 o 
  17   8   2        1.41       -0.76      3.46 o 
  18   8   2       48.67       48.76      4.95 o 
   1   9   2     1422.47     1340.99     17.18 o 
   2   9   2        0.50        0.17      0.86 o 
   3   9   2      661.67      559.03      9.05 o 
   4   9   2        0.75        1.90      0.89 o 
   5   9   2       62.84       61.39      2.58 o 
   6   9   2      339.64      338.18      6.14 o 
   7   9   2       15.13       19.48      2.04 o 
   8   9   2        4.31        3.27      1.40 o 
   9   9   2      411.57      416.86      9.53 o 
  10   9   2     1348.46     1382.43     21.77 o 
  11   9   2     1561.77     1515.00     23.69 o 
  12   9   2        1.99        2.23      1.97 o 
  13   9   2      240.02      232.53      7.55 o 
  14   9   2      118.95      108.02      5.98 o 
  15   9   2      228.20      244.76     10.31 o 
  16   9   2       11.25       21.42      3.64 o 
  17   9   2       81.70       85.06      5.96 o 
   0  10   2       15.94       12.05      3.44 o 
   1  10   2      218.71      186.68      5.20 o 
   2  10   2        1.03        2.03      1.45 o 
   3  10   2       16.08        9.98      1.40 o 
   4  10   2        5.25        6.57      1.30 o 
   5  10   2        1.40        2.92      1.06 o 
   6  10   2      118.22      111.97      3.95 o 
   7  10   2       43.62       54.05      2.91 o 
   8  10   2       28.54       30.94      2.49 o 
   9  10   2        7.53        9.96      2.18 o 
  10  10   2        0.03        3.53      1.90 o 
  11  10   2        3.77        8.02      2.08 o 
  12  10   2        4.45        6.78      2.03 o 
  13  10   2        0.56        0.20      1.98 o 
  14  10   2        1.60        4.77      2.27 o 
  15  10   2       14.73       13.38      2.66 o 
  16  10   2        5.49        2.36      2.22 o 
  17  10   2        3.15        3.93      3.66 o 
   1  11   2     2849.30     2919.75     36.07 o 
   2  11   2       68.46       66.74      3.24 o 
   3  11   2      410.50      380.04      8.07 o 
   4  11   2      156.73      123.13      3.86 o 
   5  11   2      468.15      462.90      8.55 o 
   6  11   2      145.24      133.58      4.53 o 
   7  11   2       10.54       11.25      1.79 o 
   8  11   2       98.06       98.77      4.06 o 
   9  11   2     1691.64     1689.89     25.59 o 
  10  11   2      601.77      599.04     12.59 o 
  11  11   2     2343.65     2311.64     33.43 o 
  12  11   2       30.98       35.01      3.64 o 
  13  11   2       92.47       90.68      5.16 o 
  14  11   2       93.47       90.78      5.09 o 
  15  11   2       14.65       18.49      3.97 o 
  16  11   2        8.33        5.13      2.27 o 
   0  12   2     3400.12     3490.12     60.18 o 
   1  12   2      228.45      210.92      5.93 o 
   2  12   2       45.49       46.44      2.89 o 
   3  12   2      745.14      744.06     12.84 o 
   4  12   2      329.69      305.91      7.33 o 
   5  12   2       27.67       26.59      2.18 o 
   6  12   2       12.61        7.89      1.79 o 
   7  12   2       59.55       59.48      3.09 o 
   8  12   2      119.26       99.35      4.46 o 
   9  12   2        0.04        4.84      1.78 o 
  10  12   2      140.56      125.82      5.37 o 
  11  12   2      387.37      377.59      9.88 o 
  12  12   2      640.16      656.61     15.82 o 
  13  12   2      158.40      139.04      6.98 o 
  14  12   2       63.74       51.31      5.42 o 
  15  12   2        5.42        3.26      2.32 o 
  16  12   2       26.67       32.03      4.38 o 
   1  13   2     1187.67     1198.53     18.21 o 
   2  13   2      146.25      147.00      5.11 o 
   3  13   2       26.97       28.67      2.88 o 
   4  13   2      585.27      559.65     10.92 o 
   5  13   2      763.39      717.92     13.84 o 
   6  13   2        1.07        3.61      1.56 o 
   7  13   2     1466.41     1470.60     23.24 o 
   8  13   2       29.18       28.48      3.15 o 
   9  13   2      252.81      232.03      7.86 o 
  10  13   2       40.05       46.04      4.45 o 
  11  13   2      468.70      446.09     12.00 o 
  12  13   2       40.98       56.32      6.30 o 
  13  13   2      342.65      343.33     11.36 o 
  14  13   2      109.48      102.99      6.07 o 
  15  13   2        5.96        8.65      2.50 o 
   0  14   2      347.13      348.60     11.69 o 
   1  14   2      195.53      168.89      5.56 o 
   2  14   2      618.14      609.70     11.76 o 
   3  14   2      542.21      523.71     10.70 o 
   4  14   2     3037.70     3059.00     38.99 o 
   5  14   2        6.98        6.58      2.01 o 
   6  14   2     1963.39     1940.07     28.93 o 
   7  14   2       92.75       86.24      4.68 o 
   8  14   2     2013.19     1976.64     34.43 o 
   9  14   2        0.06        2.41      2.19 o 
  10  14   2      827.90      790.08     18.42 o 
  11  14   2        2.72       -2.27      2.27 o 
  12  14   2      489.94      482.40     15.54 o 
  13  14   2       63.20       59.27      6.08 o 
  14  14   2      526.23      477.19     15.68 o 
   1  15   2       54.90       58.16      4.02 o 
   2  15   2       73.13       74.38      4.08 o 
   3  15   2      478.61      471.56     10.99 o 
   4  15   2        9.38        7.47      1.99 o 
   5  15   2      365.79      348.36     10.05 o 
   6  15   2      280.05      265.99      9.34 o 
   7  15   2      507.72      473.34     13.25 o 
   8  15   2        1.51       -0.74      2.06 o 
   9  15   2      292.90      262.18      9.66 o 
  10  15   2        4.45       -1.42      3.63 o 
  11  15   2       30.65       18.37      5.43 o 
  12  15   2       16.93       12.29      3.72 o 
  13  15   2        2.60        2.01      3.02 o 
  14  15   2      119.16      118.72      7.35 o 
   0  16   2       95.23       86.42      7.16 o 
   1  16   2       55.95       51.24      4.45 o 
   2  16   2      826.96      824.19     17.06 o 
   3  16   2      147.00      127.17      5.92 o 
   4  16   2     2092.72     2124.98     36.38 o 
   5  16   2        6.24        8.78      2.25 o 
   6  16   2      581.80      570.72     13.83 o 
   7  16   2        1.80        4.82      2.42 o 
   8  16   2      507.15      494.87     14.01 o 
   9  16   2       18.54       19.49      3.05 o 
  10  16   2      248.94      240.48      9.15 o 
  11  16   2        1.49        3.74      2.77 o 
  12  16   2      162.58      165.94      8.90 o 
  13  16   2       33.78       35.41      5.54 o 
   1  17   2     1263.95     1274.61     23.47 o 
   2  17   2       66.11       69.61      4.79 o 
   3  17   2     2408.51     2459.64     38.24 o 
   4  17   2       40.20       43.65      4.42 o 
   5  17   2     2941.57     2980.95     48.28 o 
   6  17   2       54.51       53.18      4.12 o 
   7  17   2     2567.67     2603.38     52.12 o 
   8  17   2      602.17      628.30     17.90 o 
   9  17   2      567.34      540.22     16.32 o 
  10  17   2       21.05       25.88      4.52 o 
  11  17   2     1077.45     1074.86     30.38 o 
  12  17   2        0.17       -0.31      3.27 o 
   0  18   2      459.11      479.36     18.53 o 
   1  18   2       40.18       35.34      4.06 o 
   2  18   2      219.23      211.19      7.95 o 
   3  18   2        0.40        3.64      2.21 o 
   4  18   2      853.40      812.24     19.22 o 
   5  18   2       40.61       41.84      3.73 o 
   6  18   2      621.90      583.13     17.18 o 
   7  18   2       44.06       44.36      4.36 o 
   8  18   2      452.58      422.56     14.14 o 
   9  18   2       19.86       21.60      4.68 o 
  10  18   2      198.11      212.37     11.08 o 
   1  19   2      696.48      686.08     16.12 o 
   2  19   2       10.22       10.66      2.77 o 
   3  19   2      263.98      246.40      9.61 o 
   4  19   2       72.85       72.24      5.17 o 
   5  19   2       97.52      105.30      5.77 o 
   6  19   2        1.48        5.55      3.07 o 
   7  19   2      152.17      112.21      6.15 o 
   8  19   2      190.34      193.20      8.87 o 
   9  19   2      202.81      203.54     10.80 o 
   0  20   2     2383.96     2589.06     58.67 o 
   1  20   2       16.57       32.78      3.21 o 
   2  20   2     1391.80     1436.89     29.02 o 
   3  20   2        3.85        8.55      2.99 o 
   4  20   2     1567.26     1646.04     35.73 o 
   5  20   2      101.85      113.77      6.84 o 
   6  20   2      669.09      649.96     18.91 o 
   7  20   2        4.37        8.45      3.23 o 
   1  21   2      790.23      831.11     20.28 o 
   2  21   2        4.16        7.00      2.43 o 
   3  21   2      636.02      670.29     17.89 o 
   4  21   2        0.89        8.33      2.50 o 
   1   1   3     6363.78     6968.86     67.07 o 
   2   1   3       38.97       37.78      1.91 o 
   3   1   3     4899.76     5190.45     52.91 o 
   4   1   3     1993.75     2230.36     24.64 o 
   5   1   3     2028.00     2039.26     24.04 o 
   6   1   3       10.83       15.94      1.28 o 
   7   1   3     1605.00     1611.49     21.35 o 
   8   1   3      796.25      817.43     13.32 o 
   9   1   3     2185.68     2208.94     32.89 o 
  10   1   3       48.37       44.70      4.35 o 
  11   1   3      639.61      557.82     12.88 o 
  12   1   3      131.69      104.70      5.54 o 
  13   1   3       75.80       77.18      5.04 o 
  14   1   3       26.14       18.59      3.40 o 
  15   1   3       16.47       13.65      3.04 o 
  16   1   3      103.67       93.02      6.04 o 
  17   1   3       67.21       73.85      5.30 o 
  18   1   3        0.08        0.10      2.14 o 
   0   2   3     7835.37     8576.32    120.65 o 
   1   2   3     1322.23     1463.50     16.99 o 
   2   2   3     1744.67     1824.35     19.76 o 
   3   2   3     2951.73     3106.02     32.90 o 
   4   2   3      592.66      561.81      8.62 o 
   5   2   3       67.69       55.54      2.18 o 
   6   2   3      642.16      617.81      9.35 o 
   7   2   3       52.05       32.35      2.55 o 
   8   2   3     1142.61     1136.22     16.46 o 
   9   2   3      370.25      350.87      8.28 o 
  10   2   3      918.68      925.98     16.49 o 
  11   2   3       84.62       79.49      4.86 o 
  12   2   3       82.20       76.69      5.06 o 
  13   2   3      333.69      285.54      9.31 o 
  14   2   3       22.11       18.10      3.19 o 
  15   2   3       78.63       75.30      5.58 o 
  16   2   3      116.03       92.87      5.67 o 
  17   2   3        8.29        7.04      2.57 o 
  18   2   3       32.23       25.47      4.45 o 
   1   3   3     2879.34     3057.43     32.44 o 
   2   3   3     2755.24     2875.72     32.61 o 
   3   3   3     1690.03     1731.69     18.94 o 
   4   3   3       84.37       89.50      2.93 o 
   5   3   3     1765.78     1802.11     21.79 o 
   6   3   3       25.60       42.81      2.46 o 
   7   3   3      508.72      423.06      8.18 o 
   8   3   3      137.59      120.05      4.08 o 
   9   3   3      538.15      506.78     10.51 o 
  10   3   3      157.63      142.44      5.22 o 
  11   3   3      381.26      349.87      9.78 o 
  12   3   3      183.80      147.09      6.48 o 
  13   3   3     1032.91      979.89     19.47 o 
  14   3   3      222.96      226.99      8.50 o 
  15   3   3      481.60      470.31     12.96 o 
  16   3   3        0.09        2.84      2.59 o 
  17   3   3      222.92      212.91      8.49 o 
  18   3   3       46.08       43.90      4.56 o 
   0   4   3     7711.06     7867.85    111.29 o 
   1   4   3      653.16      681.63      9.39 o 
   2   4   3    12897.21    13346.86    131.21 o 
   3   4   3     1951.52     1987.94     22.32 o 
   4   4   3     8128.08     8465.08     84.61 o 
   5   4   3      396.86      459.62      7.68 o 
   6   4   3     5647.13     5896.95     66.86 o 
   7   4   3      341.95      317.82      6.95 o 
   8   4   3     2124.77     2119.51     27.53 o 
   9   4   3     1162.34     1122.73     16.96 o 
  10   4   3     2124.48     2036.75     39.48 o 
  11   4   3       13.98       11.62      2.53 o 
  12   4   3     1758.31     1684.30     27.94 o 
  13   4   3        6.09        2.09      2.15 o 
  14   4   3     1385.47     1339.04     24.62 o 
  15   4   3        2.88        4.19      2.48 o 
  16   4   3      688.41      678.56     16.45 o 
  17   4   3      100.31      102.13      6.38 o 
  18   4   3      160.23      149.79      7.54 o 
   1   5   3     1464.74     1392.31     16.54 o 
   2   5   3     3325.70     3718.15     39.12 o 
   3   5   3     2414.35     2519.96     27.65 o 
   4   5   3      722.55      736.49     10.16 o 
   5   5   3     3478.25     3579.92     39.58 o 
   6   5   3      323.76      329.09      7.09 o 
   7   5   3     1046.26     1051.35     15.80 o 
   8   5   3      522.40      500.20      9.64 o 
   9   5   3       20.93       25.75      2.35 o 
  10   5   3      187.86      156.66      5.67 o 
  11   5   3        6.21        5.67      1.94 o 
  12   5   3       11.51        8.44      2.66 o 
  13   5   3      280.72      266.27      8.92 o 
  14   5   3      167.00      157.36      6.64 o 
  15   5   3      319.35      305.36     11.42 o 
  16   5   3       27.56       32.66      3.73 o 
  17   5   3       65.16       69.12      5.33 o 
  18   5   3       56.39       56.98      6.05 o 
   0   6   3     1926.51     1726.74     28.25 o 
   1   6   3      143.05      134.07      3.53 o 
   2   6   3     4083.85     4197.13     43.92 o 
   3   6   3      164.45      181.33      4.14 o 
   4   6   3     2920.05     2938.22     31.98 o 
   5   6   3      916.77      955.73     12.57 o 
   6   6   3     3729.47     3798.94     45.16 o 
   7   6   3       34.62       30.76      2.44 o 
   8   6   3     1936.53     2003.89     26.69 o 
   9   6   3       44.33       40.88      2.85 o 
  10   6   3     1399.02     1395.34     20.61 o 
  11   6   3       15.73       14.57      2.41 o 
  12   6   3      972.20      964.48     21.30 o 
  13   6   3        1.87        6.43      2.40 o 
  14   6   3      715.60      685.95     15.85 o 
  15   6   3        0.01        7.89      2.46 o 
  16   6   3      603.02      540.17     19.17 o 
  17   6   3        3.97        8.77      3.04 o 
  18   6   3      255.59      290.58     14.11 o 
   1   7   3     8935.97     9088.20     90.98 o 
   2   7   3      364.62      366.20      6.40 o 
   3   7   3    11722.68    12464.08    123.44 o 
   4   7   3      416.14      442.53      7.34 o 
   5   7   3    17671.46    18951.20    185.94 o 
   6   7   3        0.23        1.24      1.43 o 
   7   7   3     7657.97     7920.14     89.02 o 
   8   7   3     2672.25     2648.82     45.21 o 
   9   7   3     3374.04     3389.79     42.02 o 
  10   7   3      179.66      181.56      5.71 o 
  11   7   3     1088.94     1075.74     18.63 o 
  12   7   3       11.89       12.31      2.50 o 
  13   7   3     2943.51     3003.97     48.28 o 
  14   7   3      181.89      182.09      8.74 o 
  15   7   3     1887.60     1862.79     34.42 o 
  16   7   3      117.07      129.48      7.92 o 
  17   7   3     1548.02     1619.84     34.98 o 
   0   8   3     2051.50     2157.57     34.75 o 
   1   8   3        2.52        5.37      1.16 o 
   2   8   3     4089.42     4266.10     45.01 o 
   3   8   3      480.68      459.66      7.52 o 
   4   8   3     2707.87     2675.61     29.83 o 
   5   8   3      118.69      102.20      3.16 o 
   6   8   3     1757.82     1798.67     24.21 o 
   7   8   3       16.20       31.43      3.94 o 
   8   8   3      721.99      708.49     13.49 o 
   9   8   3      166.52      157.13      5.77 o 
  10   8   3      850.86      805.74     15.22 o 
  11   8   3       35.09       26.64      3.52 o 
  12   8   3      549.44      511.79     12.77 o 
  13   8   3       24.52       25.06      3.92 o 
  14   8   3      439.62      437.69     13.23 o 
  15   8   3        2.90        3.02      2.32 o 
  16   8   3      287.53      275.36     11.59 o 
  17   8   3        0.14        6.14      2.45 o 
   1   9   3     1777.77     1744.50     23.45 o 
   2   9   3      784.03      756.73     12.54 o 
   3   9   3     2478.52     2388.86     28.66 o 
   4   9   3        0.03        3.80      1.07 o 
   5   9   3     3129.39     3134.94     38.49 o 
   6   9   3       69.41       76.10      3.94 o 
   7   9   3     1823.49     1835.37     36.46 o 
   8   9   3      369.12      366.36      9.12 o 
   9   9   3     1628.87     1657.79     25.38 o 
  10   9   3      378.00      365.70      9.45 o 
  11   9   3      483.86      482.56     11.29 o 
  12   9   3       25.54       21.08      3.30 o 
  13   9   3      362.89      345.63     11.41 o 
  14   9   3       19.48       26.53      4.30 o 
  15   9   3      245.50      264.85     11.08 o 
  16   9   3       57.93       52.25      5.58 o 
  17   9   3      499.04      521.33     15.76 o 
   0  10   3    13336.57    14482.29    223.62 o 
   1  10   3      236.01      252.48      6.54 o 
   2  10   3    12352.75    12962.17    142.16 o 
   3  10   3      446.09      439.29      9.06 o 
   4  10   3     4618.44     4689.59     50.26 o 
   5  10   3     3606.18     3614.40     48.24 o 
   6  10   3     6098.14     6179.37    113.32 o 
   7  10   3     2433.41     2412.50     33.70 o 
   8  10   3     6125.45     6360.73     78.26 o 
   9  10   3      555.45      521.40     11.65 o 
  10  10   3     6137.28     6352.41     83.67 o 
  11  10   3      278.81      284.39      8.41 o 
  12  10   3     2606.31     2684.96     44.24 o 
  13  10   3       54.46       64.72      4.72 o 
  14  10   3      856.09      881.92     20.44 o 
  15  10   3       18.27       13.67      3.50 o 
  16  10   3      585.61      595.56     18.14 o 
   1  11   3     3089.84     3150.82     39.27 o 
   2  11   3     1274.55     1245.08     18.72 o 
   3  11   3     2367.99     2433.08     31.69 o 
   4  11   3      351.16      347.87      7.99 o 
   5  11   3     2589.10     2635.11     36.17 o 
   6  11   3      202.93      197.67      7.15 o 
   7  11   3     1586.78     1547.22     24.00 o 
   8  11   3       48.13       52.92      3.83 o 
   9  11   3     2531.44     2554.91     36.27 o 
  10  11   3      530.23      500.18     11.68 o 
  11  11   3      921.60      919.10     17.48 o 
  12  11   3       21.23       21.60      2.94 o 
  13  11   3      622.79      587.24     14.52 o 
  14  11   3       29.79       24.53      3.82 o 
  15  11   3      114.55       99.38      6.88 o 
  16  11   3      137.73      144.72      7.64 o 
   0  12   3     3130.52     3090.10     67.01 o 
   1  12   3        3.43        6.69      2.12 o 
   2  12   3     1672.58     1547.60     22.41 o 
   3  12   3       70.72       78.89      3.80 o 
   4  12   3      129.53      133.92      5.45 o 
   5  12   3        3.34        7.49      1.77 o 
   6  12   3       11.51       14.26      2.89 o 
   7  12   3      405.21      406.57     11.05 o 
   8  12   3      334.06      319.38      9.18 o 
   9  12   3        4.15        9.97      2.65 o 
  10  12   3     1049.59     1055.83     20.67 o 
  11  12   3      255.28      260.60      8.93 o 
  12  12   3      461.14      447.15     12.14 o 
  13  12   3       47.84       54.47      3.78 o 
  14  12   3       44.13       63.54      6.04 o 
  15  12   3        0.01        3.95      2.39 o 
   1  13   3     6734.95     6793.10     78.66 o 
   2  13   3       43.14       52.88      3.44 o 
   3  13   3     4230.83     4269.19     52.14 o 
   4  13   3        5.77        5.22      2.06 o 
   5  13   3     3414.38     3474.52     49.80 o 
   6  13   3      112.00      106.38      5.63 o 
   7  13   3     2251.51     2345.41     36.64 o 
   8  13   3      220.78      208.85      7.89 o 
   9  13   3     2988.53     3168.54     50.44 o 
  10  13   3       53.65       43.79      4.13 o 
  11  13   3     1532.99     1578.46     31.44 o 
  12  13   3      209.60      220.34      8.31 o 
  13  13   3     1237.34     1252.84     28.44 o 
  14  13   3        0.02        4.56      3.53 o 
   0  14   3     1479.58     1423.67     30.82 o 
   1  14   3       75.29       66.80      3.93 o 
   2  14   3     2106.60     2118.68     29.50 o 
   3  14   3      199.31      176.35      6.63 o 
   4  14   3     1162.55     1199.71     20.72 o 
   5  14   3       94.51       90.02      5.22 o 
   6  14   3     1766.76     1811.50     30.25 o 
   7  14   3       16.82       11.08      2.74 o 
   8  14   3      962.84      970.62     19.77 o 
   9  14   3       28.38       31.04      3.56 o 
  10  14   3      685.43      661.68     17.03 o 
  11  14   3        1.04        2.19      2.67 o 
  12  14   3      475.75      497.80     15.83 o 
  13  14   3        0.41        0.98      3.36 o 
  14  14   3      382.17      381.79     15.73 o 
   1  15   3       54.13       59.21      4.00 o 
   2  15   3      356.92      341.66      8.86 o 
   3  15   3      292.51      293.98      8.78 o 
   4  15   3      120.70      110.82      5.34 o 
   5  15   3      469.53      467.32     12.47 o 
   6  15   3      115.92      119.20      6.10 o 
   7  15   3      258.67      261.88      9.86 o 
   8  15   3       56.43       47.81      4.97 o 
   9  15   3       30.34       20.36      3.23 o 
  10  15   3       83.86       83.59      5.84 o 
  11  15   3        6.69        6.34      2.73 o 
  12  15   3       18.92       23.91      4.52 o 
  13  15   3       27.44       30.35      5.33 o 
   0  16   3      981.19      980.21     24.38 o 
   1  16   3        7.21        9.07      2.18 o 
   2  16   3     1683.57     1678.49     28.78 o 
   3  16   3      407.44      370.73     10.82 o 
   4  16   3     1825.03     1930.77     34.85 o 
   5  16   3       77.87       65.88      5.65 o 
   6  16   3     1280.00     1318.49     28.13 o 
   7  16   3      227.93      221.77      9.25 o 
   8  16   3      416.10      390.75     12.63 o 
   9  16   3      321.17      358.30     12.15 o 
  10  16   3      303.64      300.28     10.80 o 
  11  16   3       30.57       47.70      4.40 o 
  12  16   3      262.59      282.72     13.46 o 
   1  17   3      783.25      745.74     16.63 o 
   2  17   3       82.27       74.37      5.40 o 
   3  17   3      245.86      230.49      9.05 o 
   4  17   3        0.06        2.63      2.79 o 
   5  17   3      116.58      105.90      6.25 o 
   6  17   3       20.23       21.87      4.40 o 
   7  17   3       70.70       63.41      5.06 o 
   8  17   3       10.53       13.93      2.92 o 
   9  17   3      229.17      235.67     11.61 o 
  10  17   3       15.49       11.91      3.25 o 
   0  18   3       48.17       57.78      5.84 o 
   1  18   3       19.82       16.10      3.01 o 
   2  18   3       50.23       59.00      4.72 o 
   3  18   3       44.64       46.93      4.31 o 
   4  18   3      287.26      279.93     11.31 o 
   5  18   3        0.37       -1.11      2.55 o 
   6  18   3      293.18      293.86     11.79 o 
   7  18   3      104.18      114.44      6.66 o 
   8  18   3       84.62       71.19      5.02 o 
   9  18   3       14.25       18.68      4.34 o 
   1  19   3      130.75      131.65      6.90 o 
   2  19   3        2.35       -0.26      3.47 o 
   3  19   3      400.58      417.90     14.40 o 
   4  19   3      101.81      104.92      7.56 o 
   5  19   3      442.98      428.49     14.81 o 
   6  19   3       21.03       27.87      3.72 o 
   7  19   3      283.51      301.38     11.71 o 
   0  20   3      104.74       98.02      8.81 o 
   1  20   3       31.93       40.60      3.91 o 
   2  20   3       33.07       34.71      3.65 o 
   3  20   3        2.64        7.23      2.63 o 
   4  20   3       10.39       10.48      4.08 o 
   5  20   3       37.61       35.57      4.63 o 
   0   0   4    15244.67    15761.07    310.27 o 
   1   0   4     1046.91     1059.44     24.45 o 
   2   0   4    13917.84    14767.08    206.00 o 
   3   0   4       98.94       79.98      3.87 o 
   4   0   4     2176.14     2055.48     36.68 o 
   5   0   4      239.95      234.62      9.44 o 
   6   0   4     4304.87     4254.62     71.21 o 
   7   0   4     1444.34     1468.05     34.19 o 
   8   0   4     5549.96     5734.50    106.80 o 
   9   0   4      343.56      287.36     12.68 o 
  10   0   4     7402.23     7421.76    136.42 o 
  11   0   4      437.07      380.41     15.55 o 
  12   0   4     5196.23     5047.96    111.77 o 
  13   0   4       29.00       28.82      5.98 o 
  14   0   4     1919.74     1904.94     46.43 o 
  15   0   4      395.75      361.85     18.15 o 
  16   0   4     1265.03     1266.46     35.92 o 
  17   0   4      156.46      160.94     10.68 o 
   1   1   4     3535.30     3567.94     36.78 o 
   2   1   4      104.07      123.30      3.60 o 
   3   1   4     2643.12     2589.54     28.80 o 
   4   1   4      769.09      758.21     10.62 o 
   5   1   4     1305.97     1310.91     17.30 o 
   6   1   4      674.26      666.64     11.45 o 
   7   1   4      891.76      851.92     14.26 o 
   8   1   4       10.39       16.40      3.02 o 
   9   1   4     2872.06     2843.65     43.04 o 
  10   1   4       25.26       19.39      3.29 o 
  11   1   4     1291.03     1264.28     23.20 o 
  12   1   4       10.92       16.26      3.41 o 
  13   1   4     1002.87      950.52     19.91 o 
  14   1   4        8.86        6.90      2.73 o 
  15   1   4      523.06      491.02     13.86 o 
  16   1   4      194.60      191.86      8.47 o 
  17   1   4      630.90      639.72     16.66 o 
   0   2   4      962.24      940.60     17.91 o 
   1   2   4       12.01       12.10      1.58 o 
   2   2   4     1286.22     1248.91     15.74 o 
   3   2   4      383.27      401.68      6.94 o 
   4   2   4      965.54      900.27     13.02 o 
   5   2   4        9.97        4.30      1.59 o 
   6   2   4      411.91      391.04      8.94 o 
   7   2   4      147.11      125.55      4.86 o 
   8   2   4     1040.77     1006.49     18.67 o 
   9   2   4      323.17      298.68      8.61 o 
  10   2   4      882.93      829.99     17.10 o 
  11   2   4      111.63      115.51      6.00 o 
  12   2   4      352.39      322.58     10.22 o 
  13   2   4      155.60      144.38      7.03 o 
  14   2   4      313.58      329.93     10.87 o 
  15   2   4        3.27        7.89      2.95 o 
  16   2   4      225.36      222.59      9.38 o 
  17   2   4       34.48       34.83      4.13 o 
   1   3   4     4134.70     3980.01     42.29 o 
   2   3   4       97.93      100.14      3.15 o 
   3   3   4     6931.93     7075.39     72.12 o 
   4   3   4      145.74      145.02      4.20 o 
   5   3   4     7154.05     7049.71     75.53 o 
   6   3   4      121.57      114.60      3.92 o 
   7   3   4     3769.53     3702.16     48.80 o 
   8   3   4      916.61      898.52     18.40 o 
   9   3   4     4487.57     4487.83     61.21 o 
  10   3   4      312.23      285.01      9.07 o 
  11   3   4     2222.94     2222.07     33.20 o 
  12   3   4      194.78      170.20      7.40 o 
  13   3   4     2243.65     2218.65     36.22 o 
  14   3   4       14.99        7.96      2.94 o 
  15   3   4     1859.34     1878.64     32.94 o 
  16   3   4      106.20       97.56      6.37 o 
  17   3   4     1734.06     1793.35     36.65 o 
   0   4   4     3852.98     3960.00     59.61 o 
   1   4   4        7.59        5.70      1.30 o 
   2   4   4     2808.82     2781.44     30.82 o 
   3   4   4      228.51      242.78      4.99 o 
   4   4   4      484.46      467.93      8.42 o 
   5   4   4      153.24      163.46      4.57 o 
   6   4   4     4734.37     4760.97     55.87 o 
   7   4   4        4.18        1.98      1.73 o 
   8   4   4     1212.34     1152.94     19.12 o 
   9   4   4        3.86        7.65      1.90 o 
  10   4   4      772.60      750.34     16.03 o 
  11   4   4       29.46       26.58      3.73 o 
  12   4   4     1899.94     1847.10     29.37 o 
  13   4   4       17.48       12.98      3.28 o 
  14   4   4      717.58      696.69     16.76 o 
  15   4   4       39.76       41.01      4.75 o 
  16   4   4      440.31      412.56     13.06 o 
  17   4   4        8.35       13.08      3.27 o 
   1   5   4        4.56        5.39      1.17 o 
   2   5   4       13.31        6.19      1.25 o 
   3   5   4       43.94       44.11      2.27 o 
   4   5   4       68.30       75.10      3.11 o 
   5   5   4     1121.91     1053.68     16.11 o 
   6   5   4       62.95       69.32      3.41 o 
   7   5   4     1272.79     1183.39     19.28 o 
   8   5   4      337.23      291.18      7.97 o 
   9   5   4      217.65      197.49      6.60 o 
  10   5   4      195.26      167.10      6.82 o 
  11   5   4       22.47       30.41      3.78 o 
  12   5   4      472.31      454.18     12.42 o 
  13   5   4      112.31      115.59      6.25 o 
  14   5   4        5.65        3.26      2.51 o 
  15   5   4      223.51      217.52      8.73 o 
  16   5   4        6.55       11.30      4.69 o 
  17   5   4       55.26       54.62      5.71 o 
   0   6   4     1279.44     1243.63     22.65 o 
   1   6   4      199.59      210.96      4.90 o 
   2   6   4     1279.71     1191.01     15.54 o 
   3   6   4      174.04      182.47      4.51 o 
   4   6   4     3293.31     3256.57     37.77 o 
   5   6   4      677.30      609.43     11.12 o 
   6   6   4     3485.24     3588.25     43.83 o 
   7   6   4      675.96      677.49     12.24 o 
   8   6   4     1369.96     1329.27     21.49 o 
   9   6   4       43.53       37.80      3.40 o 
  10   6   4      507.01      520.59     11.74 o 
  11   6   4     1378.56     1385.89     24.80 o 
  12   6   4     1048.86     1084.50     21.33 o 
  13   6   4      722.78      703.71     17.93 o 
  14   6   4      991.52      962.14     22.32 o 
  15   6   4        0.42       -1.28      2.51 o 
  16   6   4      677.57      682.37     18.65 o 
  17   6   4      146.09      125.63      8.76 o 
   1   7   4      212.21      192.50      4.76 o 
   2   7   4       42.20       45.43      2.38 o 
   3   7   4     1708.80     1676.98     22.32 o 
   4   7   4      631.83      650.25     10.72 o 
   5   7   4      856.47      832.76     13.88 o 
   6   7   4      115.99      115.86      4.40 o 
   7   7   4      148.15      137.82      5.69 o 
   8   7   4      473.50      443.89     11.23 o 
   9   7   4     1396.41     1343.51     23.71 o 
  10   7   4      107.70      100.48      5.37 o 
  11   7   4      148.97      140.79      7.12 o 
  12   7   4       32.43       26.06      3.99 o 
  13   7   4      162.45      153.15      7.76 o 
  14   7   4       23.31       21.45      4.01 o 
  15   7   4      364.17      345.91     11.71 o 
  16   7   4       87.88      100.92      6.63 o 
   0   8   4      282.12      263.06      7.66 o 
   1   8   4     1180.38     1187.78     16.65 o 
   2   8   4       63.28       57.29      2.82 o 
   3   8   4      864.89      842.88     13.76 o 
   4   8   4      438.67      439.59      9.86 o 
   5   8   4      705.90      672.85     13.11 o 
   6   8   4      138.85      127.49      6.61 o 
   7   8   4      184.34      171.80      6.45 o 
   8   8   4      131.02      117.28      4.97 o 
   9   8   4        1.45       -0.77      1.97 o 
  10   8   4      251.40      242.21      8.37 o 
  11   8   4        1.61       -0.92      2.19 o 
  12   8   4       33.79       29.70      4.25 o 
  13   8   4      157.39      146.28      7.55 o 
  14   8   4       36.20       19.73      3.30 o 
  15   8   4      293.99      300.94     11.38 o 
  16   8   4       36.36       44.35      4.12 o 
   1   9   4      460.32      400.37      9.30 o 
   2   9   4        9.78        6.49      1.75 o 
   3   9   4      461.16      445.61     11.78 o 
   4   9   4      127.40       94.73      4.29 o 
   5   9   4      119.61      103.94      4.62 o 
   6   9   4      194.75      168.88      5.94 o 
   7   9   4      649.95      640.98     13.22 o 
   8   9   4      793.56      741.33     14.73 o 
   9   9   4       89.94      105.82     10.32 o 
  10   9   4       96.75       91.81      5.39 o 
  11   9   4      375.93      343.78     10.44 o 
  12   9   4       82.10       83.30      5.83 o 
  13   9   4      118.84      116.59      6.72 o 
  14   9   4        2.64        5.32      2.40 o 
  15   9   4      280.79      295.06     11.21 o 
   0  10   4       56.42       51.36      4.91 o 
   1  10   4       14.15       15.89      2.31 o 
   2  10   4       44.00       64.45      3.55 o 
   3  10   4        0.02       -1.73      1.73 o 
   4  10   4       35.31       26.36      3.30 o 
   5  10   4        6.46       -1.79      1.79 o 
   6  10   4        0.38        1.48      1.99 o 
   7  10   4        5.62        6.05      1.61 o 
   8  10   4        9.84       16.58      3.47 o 
   9  10   4       13.42        9.16      2.19 o 
  10  10   4       30.07       30.60      3.38 o 
  11  10   4        6.56        4.50      2.06 o 
  12  10   4       11.24       11.80      2.78 o 
  13  10   4       16.82       15.84      3.57 o 
  14  10   4        2.49       -0.44      3.00 o 
  15  10   4        0.57        8.84      2.69 o 
   1  11   4      807.38      847.25     14.80 o 
   2  11   4      348.48      320.65      8.05 o 
   3  11   4      382.85      360.79     10.19 o 
   4  11   4       89.62       88.03      4.90 o 
   5  11   4       67.28       81.21      4.92 o 
   6  11   4      344.19      318.09      9.77 o 
   7  11   4      444.65      455.64     12.03 o 
   8  11   4     1667.08     1649.64     28.36 o 
   9  11   4      397.22      362.85     11.81 o 
  10  11   4        0.23        2.82      2.67 o 
  11  11   4      552.22      540.90     15.20 o 
  12  11   4        7.39        4.03      4.22 o 
  13  11   4      123.44      119.52      7.43 o 
  14  11   4       62.20       63.04      4.40 o 
   0  12   4      454.36      486.60     14.95 o 
   1  12   4      138.89      117.17      4.87 o 
   2  12   4       81.48       94.02      4.12 o 
   3  12   4       56.80       57.66      4.37 o 
   4  12   4      122.89      115.80      5.89 o 
   5  12   4      306.37      306.64      9.74 o 
   6  12   4      155.08      142.51      6.27 o 
   7  12   4      134.36      135.66      7.49 o 
   8  12   4      193.30      209.84      8.14 o 
   9  12   4      251.37      219.93      9.26 o 
  10  12   4      347.06      309.88     14.95 o 
  11  12   4       53.82       58.08      5.55 o 
  12  12   4       46.52       35.96      4.40 o 
  13  12   4        3.37        3.81      4.45 o 
  14  12   4       10.92       10.41      5.09 o 
   1  13   4      172.93      185.92      6.32 o 
   2  13   4       19.60       17.83      2.67 o 
   3  13   4      908.25      862.59     18.08 o 
   4  13   4      699.12      671.61     15.54 o 
   5  13   4      738.60      726.64     16.45 o 
   6  13   4        0.05        1.31      2.37 o 
   7  13   4      131.48      138.20      6.73 o 
   8  13   4      484.46      475.92     12.30 o 
   9  13   4      929.68      962.83     19.12 o 
  10  13   4       95.70       99.25      6.39 o 
  11  13   4       50.21       64.87      5.45 o 
  12  13   4       33.84       26.79      3.95 o 
  13  13   4      179.26      181.76      9.05 o 
   0  14   4     1428.31     1437.13     32.05 o 
   1  14   4        6.55        6.16      1.88 o 
   2  14   4     1400.08     1547.09     27.32 o 
   3  14   4       57.64       64.80      5.05 o 
   4  14   4      952.46      988.96     20.23 o 
   5  14   4      145.56      146.34      6.88 o 
   6  14   4     1216.84     1247.71     24.02 o 
   7  14   4        2.77        5.42      2.68 o 
   8  14   4     1016.01     1102.06     22.44 o 
   9  14   4      133.11      123.58      6.36 o 
  10  14   4      911.49      896.97     21.43 o 
  11  14   4      342.15      324.29     14.18 o 
  12  14   4      859.80      844.79     20.76 o 
   1  15   4      251.26      260.54      8.40 o 
   2  15   4        0.54        0.70      2.17 o 
   3  15   4       30.37       35.47      4.15 o 
   4  15   4       20.74       14.48      3.81 o 
   5  15   4      240.16      269.56      9.59 o 
   6  15   4       35.80       39.73      4.43 o 
   7  15   4      434.87      430.89     13.36 o 
   8  15   4      101.42      102.83      5.85 o 
   9  15   4        9.63        8.58      2.37 o 
  10  15   4      100.23      109.48      7.41 o 
  11  15   4      168.63      183.81      9.28 o 
   0  16   4      760.12      784.10     21.71 o 
   1  16   4       57.24       65.94      4.54 o 
   2  16   4      755.52      771.25     17.57 o 
   3  16   4      473.57      458.83     12.97 o 
   4  16   4      282.10      282.82      9.92 o 
   5  16   4       17.03       21.80      3.51 o 
   6  16   4     1260.73     1262.96     26.91 o 
   7  16   4       89.91       79.19      5.53 o 
   8  16   4      262.73      269.52     10.43 o 
   9  16   4       78.42       70.44      5.26 o 
  10  16   4      237.37      231.41     11.01 o 
   1  17   4     1146.36     1243.06     24.12 o 
   2  17   4      103.12       90.31      5.56 o 
   3  17   4     1800.15     1899.66     35.61 o 
   4  17   4      308.04      308.40     11.18 o 
   5  17   4     3018.37     3209.95     53.52 o 
   6  17   4        0.51        1.29      2.91 o 
   7  17   4     1484.90     1561.25     31.71 o 
   8  17   4       15.58       13.82      3.34 o 
   9  17   4     1095.44     1163.57     26.11 o 
   0  18   4       44.59       43.69      8.51 o 
   1  18   4       46.48       47.63      5.27 o 
   2  18   4      527.77      601.37     17.87 o 
   3  18   4        0.24       -1.86      2.93 o 
   4  18   4      776.95      815.10     22.11 o 
   5  18   4       15.77       17.53      3.16 o 
   6  18   4      444.49      473.15     15.87 o 
   7  18   4        4.09        8.68      2.77 o 
   1  19   4      146.15      127.02      8.66 o 
   2  19   4       11.03       16.51      3.00 o 
   3  19   4      434.91      451.00     15.25 o 
   4  19   4       65.94       65.18      4.85 o 
   1   1   5      637.26      653.86     10.40 o 
   2   1   5     1649.27     1725.17     21.31 o 
   3   1   5      433.20      400.07      8.75 o 
   4   1   5      932.12      962.31     15.54 o 
   5   1   5      135.12      131.83      4.38 o 
   6   1   5      154.99      142.34      6.36 o 
   7   1   5      159.77      161.87      6.87 o 
   8   1   5        3.25        5.36      2.55 o 
   9   1   5      670.84      657.00     15.29 o 
  10   1   5       63.00       68.66      5.27 o 
  11   1   5     1115.29     1060.41     21.58 o 
  12   1   5      389.72      351.92     11.34 o 
  13   1   5       85.14       83.51      6.02 o 
  14   1   5      178.90      179.12      8.28 o 
  15   1   5      308.67      333.84     12.59 o 
  16   1   5       66.07       60.22      5.27 o 
   0   2   5      308.44      284.70      8.73 o 
   1   2   5      137.46      141.86      4.25 o 
   2   2   5       78.65       79.19      3.49 o 
   3   2   5      245.80      228.22      5.81 o 
   4   2   5      248.71      250.35      6.70 o 
   5   2   5     1556.10     1520.32     23.54 o 
   6   2   5       28.94       28.89      2.89 o 
   7   2   5      265.38      236.95      8.28 o 
   8   2   5      121.83      116.88      5.75 o 
   9   2   5       89.96       85.55      5.39 o 
  10   2   5       36.39       35.91      4.33 o 
  11   2   5      136.04      119.67      6.50 o 
  12   2   5       66.13       78.28      5.86 o 
  13   2   5       59.67       67.98      5.68 o 
  14   2   5      112.33      107.16      6.61 o 
  15   2   5       15.50       12.61      3.24 o 
  16   2   5       58.46       71.40      5.36 o 
   1   3   5      187.55      192.70      4.97 o 
   2   3   5     1131.19     1129.09     16.33 o 
   3   3   5     1419.49     1403.85     19.25 o 
   4   3   5        4.00        5.38      1.76 o 
   5   3   5      840.87      800.14     14.96 o 
   6   3   5       22.56       23.00      2.60 o 
   7   3   5      199.56      199.50      7.51 o 
   8   3   5       28.81       23.00      3.62 o 
   9   3   5     1363.96     1345.23     24.39 o 
  10   3   5      311.83      264.47      9.33 o 
  11   3   5      153.22      121.17      6.50 o 
  12   3   5      119.21      101.79      6.23 o 
  13   3   5      239.21      246.21      9.57 o 
  14   3   5       80.63       82.00      6.12 o 
  15   3   5      313.64      299.56     10.99 o 
  16   3   5       16.92       19.12      3.32 o 
   0   4   5      636.93      635.43     14.64 o 
   1   4   5       19.34       17.55      1.96 o 
   2   4   5      516.40      500.94      9.02 o 
   3   4   5     1346.71     1379.70     19.07 o 
   4   4   5     2225.95     2226.84     45.13 o 
   5   4   5       38.68       43.48      3.54 o 
   6   4   5     3986.36     4042.21     52.57 o 
   7   4   5      667.78      612.96     12.95 o 
   8   4   5     1321.21     1304.27     23.60 o 
   9   4   5     1376.76     1278.15     23.61 o 
  10   4   5      250.64      244.01      8.88 o 
  11   4   5        8.25        8.61      2.86 o 
  12   4   5      886.15      894.53     19.69 o 
  13   4   5       13.59       10.73      3.17 o 
  14   4   5     1155.23     1159.58     24.10 o 
  15   4   5        2.70        6.17      3.02 o 
  16   4   5      949.47      978.01     26.20 o 
   1   5   5       22.87       29.78      2.35 o 
   2   5   5      504.00      486.12      8.90 o 
   3   5   5       64.48       68.87      3.28 o 
   4   5   5      345.30      332.14      7.90 o 
   5   5   5      140.63      148.94      5.69 o 
   6   5   5       34.14       32.80      3.14 o 
   7   5   5      360.21      345.89      9.24 o 
   8   5   5     1395.72     1369.38     24.46 o 
   9   5   5        5.74       10.30      2.93 o 
  10   5   5       25.47       27.31      3.92 o 
  11   5   5      437.99      454.75     12.71 o 
  12   5   5       24.05       22.84      4.21 o 
  13   5   5       54.75       57.54      5.93 o 
  14   5   5       38.12       43.37      5.36 o 
  15   5   5      100.62      102.70      7.76 o 
   0   6   5      789.05      789.28     28.74 o 
   1   6   5       31.89       28.21      2.48 o 
   2   6   5     1548.89     1526.83     18.47 o 
   3   6   5        2.06        1.39      1.46 o 
   4   6   5     1108.65     1090.72     17.34 o 
   5   6   5       14.05       18.63      2.68 o 
   6   6   5     2645.14     2595.19     36.52 o 
   7   6   5      275.74      257.05      7.84 o 
   8   6   5      483.61      436.51     11.58 o 
   9   6   5       38.84       32.71      4.26 o 
  10   6   5      541.59      512.96     14.67 o 
  11   6   5      197.91      181.53      8.59 o 
  12   6   5      905.40      855.93     23.34 o 
  13   6   5        0.06        1.38      2.70 o 
  14   6   5      550.06      565.66     16.84 o 
  15   6   5       10.47       14.77      3.53 o 
   1   7   5     3627.60     3755.46     43.66 o 
   2   7   5      387.17      351.25      7.92 o 
   3   7   5     2184.87     2225.48     31.78 o 
   4   7   5        3.96        2.66      1.75 o 
   5   7   5     2753.02     2767.47     41.02 o 
   6   7   5      211.88      197.82      8.23 o 
   7   7   5     2426.17     2419.61     37.41 o 
   8   7   5      408.09      398.24     11.15 o 
   9   7   5     2570.16     2566.46     46.91 o 
  10   7   5       28.80       21.94      3.99 o 
  11   7   5     2239.82     2387.72     41.70 o 
  12   7   5        8.11        6.42      3.13 o 
  13   7   5     2426.52     2432.22     47.19 o 
  14   7   5       80.78       95.54      6.53 o 
  15   7   5     1103.60     1118.72     28.56 o 
   0   8   5       53.68       62.57      4.80 o 
   1   8   5        0.63        8.72      1.92 o 
   2   8   5      596.86      612.42     12.04 o 
   3   8   5      125.71      126.47      5.16 o 
   4   8   5     1052.94     1101.63     18.98 o 
   5   8   5       12.29       13.53      2.02 o 
   6   8   5      465.58      453.36     11.76 o 
   7   8   5       35.13       29.97      3.23 o 
   8   8   5      652.28      625.16     16.12 o 
   9   8   5      211.66      195.90      7.56 o 
  10   8   5      451.85      444.98     16.69 o 
  11   8   5       11.11        6.32      2.90 o 
  12   8   5      214.31      208.11      9.28 o 
  13   8   5        0.01        4.41      2.77 o 
  14   8   5      511.36      479.14     16.67 o 
   1   9   5     1812.53     1731.83     25.20 o 
   2   9   5      312.96      282.13      8.37 o 
   3   9   5      406.33      399.98     10.87 o 
   4   9   5      267.30      281.92      8.97 o 
   5   9   5      285.88      285.58      9.04 o 
   6   9   5        0.37        2.97      2.61 o 
   7   9   5      397.58      370.33     11.84 o 
   8   9   5       66.55       63.38      4.47 o 
   9   9   5      973.09      919.08     19.29 o 
  10   9   5       17.68       15.02      3.22 o 
  11   9   5      841.04      840.26     22.51 o 
  12   9   5       13.21       20.38      5.11 o 
  13   9   5      701.75      706.27     20.70 o 
  14   9   5       18.76       30.13      3.69 o 
   0  10   5     1547.66     1570.01     33.10 o 
   1  10   5      484.33      437.99     10.60 o 
   2  10   5     4034.12     4074.79     51.29 o 
   3  10   5      738.99      710.89     15.72 o 
   4  10   5     3015.07     3130.93     46.27 o 
   5  10   5      373.21      355.30     10.50 o 
   6  10   5     2071.50     2054.20     36.20 o 
   7  10   5      152.60      138.38      7.23 o 
   8  10   5     2417.95     2508.05     46.58 o 
   9  10   5       61.69       59.18      5.39 o 
  10  10   5     2843.90     2882.54     52.93 o 
  11  10   5        0.32        2.59      3.21 o 
  12  10   5     1410.42     1404.42     32.03 o 
  13  10   5      272.96      294.84     12.52 o 
   1  11   5     1407.16     1481.06     25.96 o 
   2  11   5      332.07      337.97      9.65 o 
   3  11   5      777.95      818.26     16.56 o 
   4  11   5      395.52      338.17     10.34 o 
   5  11   5     1053.92     1040.50     20.78 o 
   6  11   5        0.00        1.56      2.56 o 
   7  11   5      775.74      753.76     18.63 o 
   8  11   5       81.90       75.40      6.12 o 
   9  11   5      977.43      997.63     22.75 o 
  10  11   5       35.09       39.64      4.34 o 
  11  11   5      556.21      553.43     17.85 o 
  12  11   5       13.75       17.46      5.55 o 
  13  11   5      969.02     1013.33     26.24 o 
   0  12   5       11.14       17.35      3.70 o 
   1  12   5       47.77       52.51      4.38 o 
   2  12   5       77.35       66.01      4.67 o 
   3  12   5        0.88        4.10      2.22 o 
   4  12   5      350.11      352.99     10.91 o 
   5  12   5        3.56        1.82      3.09 o 
   6  12   5      121.92      103.64      5.55 o 
   7  12   5       42.15       43.53      4.86 o 
   8  12   5      308.92      296.16     11.20 o 
   9  12   5       72.45       88.03      6.31 o 
  10  12   5       84.54       92.73      6.38 o 
  11  12   5      129.65      135.70      8.95 o 
  12  12   5        6.59       13.08      3.49 o 
   1  13   5     1817.85     1876.42     31.80 o 
   2  13   5        2.90        4.37      2.44 o 
   3  13   5     1212.27     1325.50     25.14 o 
   4  13   5      163.49      175.01      7.58 o 
   5  13   5      938.75      967.37     20.55 o 
   6  13   5        3.72        1.81      2.49 o 
   7  13   5     1049.05     1093.99     22.82 o 
   8  13   5        8.61        6.75      3.30 o 
   9  13   5     1700.74     1721.37     33.66 o 
  10  13   5       33.75       53.85      5.08 o 
  11  13   5     1531.06     1663.88     40.68 o 
   0  14   5     1392.43     1418.16     43.76 o 
   1  14   5      101.32       88.25      5.31 o 
   2  14   5      934.87      921.97     19.87 o 
   3  14   5        7.73       15.96      3.04 o 
   4  14   5      176.76      179.77      7.74 o 
   5  14   5       19.59       19.39      3.01 o 
   6  14   5     1033.51     1103.80     22.87 o 
   7  14   5        7.40        7.80      3.15 o 
   8  14   5      501.87      560.73     17.99 o 
   9  14   5       20.91        8.65      3.10 o 
  10  14   5      714.19      717.64     19.31 o 
   1  15   5       10.71        8.40      3.11 o 
   2  15   5       61.64       68.57      5.00 o 
   3  15   5        6.13        8.60      2.36 o 
   4  15   5       12.61       10.10      2.83 o 
   5  15   5       18.68       23.63      3.44 o 
   6  15   5        9.13       14.63      2.77 o 
   7  15   5       42.43       45.05      4.87 o 
   8  15   5      222.68      219.29      9.72 o 
   9  15   5       20.29       21.14      3.64 o 
   0  16   5      350.48      354.83     22.43 o 
   1  16   5        2.11        2.57      2.32 o 
   2  16   5       72.17       67.87      5.01 o 
   3  16   5      423.36      437.55     12.90 o 
   4  16   5      448.41      519.41     14.46 o 
   5  16   5       11.33       16.52      4.14 o 
   6  16   5      682.23      709.32     17.58 o 
   7  16   5      301.71      330.52     11.98 o 
   1  17   5       15.25       11.94      3.53 o 
   2  17   5      325.30      362.93     13.37 o 
   3  17   5      370.26      378.13     11.89 o 
   4  17   5        0.10        3.11      2.32 o 
   5  17   5      254.12      247.31      9.95 o 
   0  18   5        6.66       11.58      9.32 o 
   1  18   5       20.90       16.61      3.17 o 
   0   0   6     2340.78     2242.68     68.64 o 
   1   0   6        4.12        7.66      3.48 o 
   2   0   6    10010.49    10518.87    167.28 o 
   3   0   6     1263.22     1312.36     28.95 o 
   4   0   6     7431.33     7697.26    125.60 o 
   5   0   6      108.78      107.04      8.67 o 
   6   0   6     3754.71     3746.45     76.18 o 
   7   0   6      203.01      182.43     11.31 o 
   8   0   6     4397.32     4464.95     89.71 o 
   9   0   6      166.63      178.01     11.75 o 
  10   0   6     5155.53     5112.35    102.05 o 
  11   0   6      546.96      546.36     24.14 o 
  12   0   6      756.38      712.42     31.16 o 
  13   0   6      716.18      671.07     24.72 o 
  14   0   6      973.09      990.91     31.98 o 
   1   1   6     2534.12     2574.89     34.09 o 
   2   1   6        6.49        5.19      2.35 o 
   3   1   6      739.95      748.46     13.92 o 
   4   1   6       90.85       97.34      5.22 o 
   5   1   6     2238.53     2173.58     34.59 o 
   6   1   6        4.14        8.10      3.06 o 
   7   1   6     2170.37     2165.52     40.36 o 
   8   1   6        0.38        1.25      2.82 o 
   9   1   6     1020.25      970.12     20.71 o 
  10   1   6      281.62      250.31      9.83 o 
  11   1   6      442.71      392.33     12.51 o 
  12   1   6        5.66        8.23      2.91 o 
  13   1   6      807.99      817.46     19.72 o 
  14   1   6       17.83       22.34      4.98 o 
   0   2   6      817.62      777.37     19.76 o 
   1   2   6      116.50      109.98      4.58 o 
   2   2   6     1691.65     1632.89     23.90 o 
   3   2   6      556.09      548.85     11.38 o 
   4   2   6      945.96      903.30     16.07 o 
   5   2   6       10.59       11.35      3.02 o 
   6   2   6      460.94      457.11     12.38 o 
   7   2   6       20.67       19.24      3.69 o 
   8   2   6      501.43      482.16     13.42 o 
   9   2   6      112.65      113.16      6.92 o 
  10   2   6      376.48      374.30     12.02 o 
  11   2   6        0.82        4.29      3.05 o 
  12   2   6      126.36      118.71      7.10 o 
  13   2   6       81.59       77.22      6.46 o 
  14   2   6      340.72      368.58     12.41 o 
   1   3   6     6691.14     6819.01     69.22 o 
   2   3   6       30.46       32.16      3.30 o 
   3   3   6     3643.25     3663.66     48.71 o 
   4   3   6       19.88       20.46      3.17 o 
   5   3   6     5251.27     5190.21     66.32 o 
   6   3   6      245.09      222.71      8.72 o 
   7   3   6     3142.67     3106.84     44.03 o 
   8   3   6       16.53       13.95      3.34 o 
   9   3   6     2298.96     2273.66     37.65 o 
  10   3   6      173.66      150.82      7.74 o 
  11   3   6     1436.76     1439.21     27.72 o 
  12   3   6      105.28      102.85      6.48 o 
  13   3   6     2016.15     2099.41     39.74 o 
  14   3   6        3.40        5.39      3.62 o 
   0   4   6     1361.82     1337.88     29.06 o 
   1   4   6      141.64      133.88      5.17 o 
   2   4   6     2371.77     2370.05     31.98 o 
   3   4   6       11.06       10.31      2.61 o 
   4   4   6     1272.35     1280.32     21.73 o 
   5   4   6       31.81       34.60      3.78 o 
   6   4   6     1516.05     1469.07     26.13 o 
   7   4   6       59.91       60.67      5.39 o 
   8   4   6      877.09      820.04     18.23 o 
   9   4   6        0.82        1.63      2.55 o 
  10   4   6     1307.21     1312.00     25.71 o 
  11   4   6       16.47       17.96      4.05 o 
  12   4   6      593.97      561.65     18.46 o 
  13   4   6        0.08        2.36      2.64 o 
   1   5   6      407.11      420.31      9.64 o 
   2   5   6      460.63      451.64     10.14 o 
   3   5   6      551.20      525.94     11.30 o 
   4   5   6       11.11       10.82      2.60 o 
   5   5   6      295.41      268.05      8.32 o 
   6   5   6      302.06      294.17      8.80 o 
   7   5   6       46.71       41.27      4.99 o 
   8   5   6      321.78      316.00     11.37 o 
   9   5   6       63.27       65.61      6.05 o 
  10   5   6        0.06       -0.66      2.59 o 
  11   5   6       89.80       95.01      6.74 o 
  12   5   6      124.72      127.75      8.03 o 
  13   5   6       23.85       20.35      4.47 o 
   0   6   6     3686.77     3567.51     63.54 o 
   1   6   6       21.66       20.74      2.59 o 
   2   6   6     2706.72     2777.62     38.97 o 
   3   6   6        6.48        9.04      2.64 o 
   4   6   6     1285.10     1227.99     22.72 o 
   5   6   6        9.81       10.50      2.45 o 
   6   6   6     2197.32     2119.77     34.37 o 
   7   6   6      336.82      330.27     11.45 o 
   8   6   6      664.47      649.48     17.06 o 
   9   6   6        6.60       11.53      3.50 o 
  10   6   6      525.37      537.47     17.52 o 
  11   6   6       68.49       72.94      5.99 o 
  12   6   6      911.05      927.82     21.42 o 
  13   6   6       58.49       63.17      5.67 o 
   1   7   6      621.52      601.68     13.67 o 
   2   7   6       48.65       45.80      4.35 o 
   3   7   6      851.59      797.52     18.35 o 
   4   7   6       86.17       87.36      5.18 o 
   5   7   6      401.07      383.50     11.04 o 
   6   7   6       80.97       85.19      5.23 o 
   7   7   6       86.70       77.11      5.76 o 
   8   7   6      107.87       93.26      6.47 o 
   9   7   6      392.78      360.28     12.91 o 
  10   7   6       21.91       22.10      4.32 o 
  11   7   6      145.08      136.06      7.92 o 
  12   7   6       35.02       36.79      4.65 o 
   0   8   6      489.66      414.67     15.70 o 
   1   8   6        5.46        8.05      2.66 o 
   2   8   6      109.00      110.25      6.17 o 
   3   8   6       23.49       24.92      3.78 o 
   4   8   6      186.80      187.94      8.26 o 
   5   8   6        1.83        4.97      2.80 o 
   6   8   6      471.51      484.75     14.16 o 
   7   8   6        1.10        1.22      2.69 o 
   8   8   6      121.69      110.99      7.78 o 
   9   8   6       19.24       26.34      3.65 o 
  10   8   6       14.57       14.60      4.28 o 
  11   8   6      151.10      147.94      7.70 o 
  12   8   6       51.73       53.00      4.99 o 
   1   9   6      308.09      317.18     10.49 o 
   2   9   6        0.08        2.69      2.25 o 
   3   9   6     1076.31     1037.16     23.10 o 
   4   9   6       18.76       21.85      3.45 o 
   5   9   6      493.40      476.46     14.06 o 
   6   9   6        0.06        2.92      2.58 o 
   7   9   6      296.27      303.94     11.07 o 
   8   9   6       81.44       92.57      7.76 o 
   9   9   6      527.87      520.78     17.24 o 
  10   9   6       42.27       49.49      6.25 o 
  11   9   6       17.29       20.75      4.58 o 
   0  10   6       89.78       88.98      8.55 o 
   1  10   6       15.24       10.55      3.36 o 
   2  10   6        4.95       13.13      3.25 o 
   3  10   6       71.96       73.56      5.24 o 
   4  10   6        9.18       11.46      3.11 o 
   5  10   6        1.43        1.10      2.76 o 
   6  10   6        3.11       13.76      3.05 o 
   7  10   6       43.54       38.13      4.08 o 
   8  10   6        3.05        6.83      2.93 o 
   9  10   6       26.24       30.15      5.21 o 
  10  10   6        2.46        7.30      3.82 o 
  11  10   6        0.39        7.73      3.31 o 
   1  11   6      432.43      466.12     13.52 o 
   2  11   6      187.89      171.95      7.86 o 
   3  11   6     1307.02     1367.95     25.93 o 
   4  11   6        5.95       12.53      2.99 o 
   5  11   6      368.36      378.84     12.59 o 
   6  11   6       18.69       11.62      4.23 o 
   7  11   6      155.02      140.99      7.16 o 
   8  11   6        0.30       -2.47      3.22 o 
   9  11   6      724.31      749.44     21.66 o 
  10  11   6       11.81       10.08      3.93 o 
   0  12   6      427.97      422.95     37.88 o 
   1  12   6        8.94       15.99      2.88 o 
   2  12   6      140.46      167.38      7.65 o 
   3  12   6       87.57       82.34      5.67 o 
   4  12   6      108.71      103.81      6.51 o 
   5  12   6       18.30       27.37      4.63 o 
   6  12   6      275.49      289.70     10.95 o 
   7  12   6       99.03       94.53      5.93 o 
   8  12   6      113.40      107.98      6.56 o 
   9  12   6        7.65       10.95      3.76 o 
   1  13   6      380.47      441.47     13.86 o 
   2  13   6        0.00        1.34      2.63 o 
   3  13   6      635.63      658.53     17.53 o 
   4  13   6        9.69        8.40      3.07 o 
   5  13   6      263.50      229.11      9.82 o 
   6  13   6       57.20       66.17      5.21 o 
   7  13   6      100.75      104.82      6.06 o 
   8  13   6       29.39       29.46      4.01 o 
   0  14   6     2297.68     2426.81     73.41 o 
   1  14   6       14.94       26.43      5.40 o 
   2  14   6     1712.84     1953.81     40.31 o 
   3  14   6      350.91      401.73     12.97 o 
   4  14   6      730.69      795.87     22.07 o 
   5  14   6        6.25        2.98      3.45 o 
   6  14   6     1324.87     1483.23     37.08 o 
   1  15   6      408.48      414.58     14.59 o 
   2  15   6        1.39        5.55      2.47 o 
   3  15   6      380.11      454.94     15.33 o 
   4  15   6       24.01       27.65      5.11 o 
   1   1   7       98.79       99.31      5.36 o 
   2   1   7      217.24      215.03      8.82 o 
   3   1   7      643.59      634.18     16.34 o 
   4   1   7       87.74       83.02      5.49 o 
   5   1   7      302.72      319.50     10.51 o 
   6   1   7      339.61      334.45     11.02 o 
   7   1   7      312.76      323.14     11.00 o 
   8   1   7      385.89      397.94     12.50 o 
   9   1   7       72.05       48.22      5.36 o 
  10   1   7      323.81      341.35     11.97 o 
  11   1   7       44.90       47.20      5.26 o 
   0   2   7      533.67      542.62     17.48 o 
   1   2   7      317.25      292.51      9.57 o 
   2   2   7      108.61      113.41      6.42 o 
   3   2   7        0.17        3.37      2.48 o 
   4   2   7       34.92       35.07      4.28 o 
   5   2   7        1.33       -3.51      3.51 o 
   6   2   7       78.44       84.13      5.85 o 
   7   2   7      296.91      311.27     10.79 o 
   8   2   7        9.33       10.57      3.36 o 
   9   2   7       87.30       87.55      6.40 o 
  10   2   7      110.66      111.49      7.01 o 
  11   2   7      130.88      136.07      7.57 o 
   1   3   7        7.21        9.38      2.73 o 
   2   3   7        0.02        4.06      2.20 o 
   3   3   7      940.23      950.67     18.35 o 
   4   3   7      272.56      260.59      9.24 o 
   5   3   7      828.06      815.62     18.28 o 
   6   3   7        0.30        4.96      2.78 o 
   7   3   7      545.10      548.98     14.79 o 
   8   3   7       54.97       53.71      5.07 o 
   9   3   7      489.03      485.91     14.19 o 
  10   3   7        1.04        4.84      3.14 o 
  11   3   7       80.99       75.03      6.94 o 
   0   4   7     2185.75     2268.10     51.19 o 
   1   4   7      178.26      165.10      7.96 o 
   2   4   7      597.66      565.13     14.02 o 
   3   4   7      779.32      778.78     17.15 o 
   4   4   7      837.43      833.13     19.58 o 
   5   4   7       85.57       86.72      5.34 o 
   6   4   7     1205.85     1202.58     23.93 o 
   7   4   7        1.98        1.27      3.70 o 
   8   4   7     1424.91     1458.14     30.08 o 
   9   4   7       30.16       27.65      4.13 o 
  10   4   7      728.50      737.26     19.84 o 
  11   4   7       80.69       84.17      6.32 o 
   1   5   7       17.75       15.47      3.78 o 
   2   5   7      695.45      701.44     17.27 o 
   3   5   7      126.11      135.63      8.52 o 
   4   5   7       44.05       47.34      4.80 o 
   5   5   7      233.85      238.97      9.68 o 
   6   5   7       10.50       10.83      3.42 o 
   7   5   7      287.40      283.60     11.01 o 
   8   5   7        2.41        6.97      3.12 o 
   9   5   7       62.41       68.97      6.08 o 
  10   5   7        2.83        1.78      3.30 o 
   0   6   7     1752.27     1771.97     62.19 o 
   1   6   7      293.35      284.75     12.43 o 
   2   6   7     1035.58      992.79     21.89 o 
   3   6   7        7.00        6.13      3.62 o 
   4   6   7      607.01      621.84     17.88 o 
   5   6   7       16.14       18.44      3.66 o 
   6   6   7      375.61      340.72     11.96 o 
   7   6   7        0.42       -0.53      2.73 o 
   8   6   7      492.68      473.63     14.81 o 
   9   6   7       21.33       20.11      3.68 o 
  10   6   7      816.01      802.08     19.68 o 
   1   7   7     2084.02     2216.10     38.82 o 
   2   7   7      159.73      162.12      8.37 o 
   3   7   7     2110.39     2195.39     48.74 o 
   4   7   7      200.18      205.27      9.70 o 
   5   7   7     2264.07     2318.88     44.56 o 
   6   7   7        0.85        6.46      3.64 o 
   7   7   7     2451.78     2551.79     48.74 o 
   8   7   7        0.78       10.82      4.41 o 
   9   7   7      901.05      960.09     25.49 o 
   0   8   7      351.60      361.46     19.84 o 
   1   8   7        1.23        0.54      2.90 o 
   2   8   7      306.15      330.04     12.50 o 
   3   8   7      113.55      104.85      7.00 o 
   4   8   7      717.61      711.79     19.92 o 
   5   8   7      120.41      138.55      7.81 o 
   6   8   7      378.86      365.26     13.87 o 
   7   8   7        7.33        5.97      4.13 o 
   8   8   7      562.31      602.60     19.15 o 
   9   8   7        1.51       -4.02      4.03 o 
   1   9   7      853.26      837.34     22.24 o 
   2   9   7      220.53      202.47      9.31 o 
   3   9   7      398.60      398.82     14.12 o 
   4   9   7        1.03        0.32      2.86 o 
   5   9   7      527.92      528.84     16.91 o 
   6   9   7       36.53       41.98      4.96 o 
   7   9   7      532.33      540.00     17.73 o 
   8   9   7       70.52       74.04      9.40 o 
   0  10   7     2659.12     2859.51     92.58 o 
   1  10   7        8.57        9.43      4.53 o 
   2  10   7     2713.69     2787.38     52.09 o 
   3  10   7      153.01      160.93      8.71 o 
   4  10   7     2561.07     2798.97     52.32 o 
   5  10   7        3.07        4.73      3.26 o 
   6  10   7      591.13      593.63     18.06 o 
   7  10   7      313.75      331.82     13.40 o 
   1  11   7     1305.67     1409.62     35.14 o 
   2  11   7      153.56      162.28      9.33 o 
   3  11   7      679.23      716.50     22.87 o 
   4  11   7        2.17        2.44      3.49 o 
   5  11   7      436.26      475.71     16.94 o 
   6  11   7       25.24       31.75      4.29 o 
   0  12   7      109.15      128.17     17.60 o 
   1  12   7       30.24       44.80      5.79 o 
   2  12   7       92.22       80.46      6.50 o 
   3  12   7        1.06        2.19      3.41 o 
   4  12   7      107.36      110.08      6.95 o 
   0   0   8      373.66      369.42     24.73 o 
   1   0   8       47.36       52.60      9.08 o 
   2   0   8     1052.34     1071.17     32.13 o 
   3   0   8      177.32      158.04     15.13 o 
   4   0   8     2413.71     2553.40     68.70 o 
   5   0   8       51.20       54.69      8.65 o 
   6   0   8     3367.99     3589.06     90.47 o 
   7   0   8        4.85        4.60      3.93 o 
   1   1   8      259.94      254.62     11.28 o 
   2   1   8       51.58       58.98      5.67 o 
   3   1   8      524.79      532.88     16.87 o 
   4   1   8       17.06       19.40      3.45 o 
   5   1   8      742.56      763.25     21.32 o 
   6   1   8        2.74        3.44      4.43 o 
   7   1   8      853.88      881.49     20.44 o 
   0   2   8       84.14       87.52     10.07 o 
   1   2   8       18.44       24.13      3.91 o 
   2   2   8      238.62      250.64     10.98 o 
   3   2   8        2.03        4.26      3.16 o 
   4   2   8      122.26      110.71      6.93 o 
   5   2   8        2.82        3.80      2.65 o 
   6   2   8      223.59      230.39      9.67 o 
   7   2   8       60.12       67.14      5.31 o 
   1   3   8     1339.84     1349.69     28.28 o 
   2   3   8       26.72       27.93      4.57 o 
   3   3   8     1309.16     1329.48     33.24 o 
   4   3   8       34.94       42.54      6.08 o 
   5   3   8      795.32      783.54     24.00 o 
   6   3   8       11.18       15.34      3.98 o 
   0   4   8     1089.79     1051.39     69.44 o 
   1   4   8       88.68       91.33      7.84 o 
   2   4   8      431.96      415.10     14.08 o 
   3   4   8        5.56        3.18      3.27 o 
   4   4   8      429.11      433.68     16.79 o 
   5   4   8        7.24        7.30      3.62 o 
   6   4   8      786.37      789.66     22.22 o 
   1   5   8      154.76      154.65      9.49 o 
   2   5   8       64.81       99.69     16.99 o 
   3   5   8       16.65       17.77      4.93 o 
   4   5   8       25.47       36.84      6.19 o 
   5   5   8       22.27       28.56      6.21 o 
   0   6   8      799.52      839.62     39.67 o 
   1   6   8      151.52      135.54     10.02 o 
   2   6   8      626.55      621.22     28.73 o 
   3   6   8      144.42      162.47     13.45 o 
   4   6   8       37.26       23.76      6.39 o 
   5   6   8       41.69       55.46      9.40 o 
   1   7   8      222.57      220.64     13.13 o 
   2   7   8       12.56        8.89      4.95 o 
   3   7   8      577.47      554.07     26.25 o 
   0   8   8      518.23      532.96     69.32 o 
   1   8   8        2.17        3.89      3.94 o 
                                                 
